# Supplementary material for: CpxA Phosphatase Inhibitor Activates CpxRA and Is a Potential Treatment for Uropathogenic Escherichia coli in a Murine Model of Infection
Source: Microbiol Spectr. 2022 Mar 17;10(2):e02430-21. doi: 10.1128/spectrum.02430-21 (PMC9045377; doi:10.1128/spectrum.02430-21)
Supplement: SUPPLEMENTAL FILE 2 — Supplemental material. Download SPECTRUM02430-21_Supp_2_seq4.xlsx, XLSX file, 1.4 MB [file spectrum02430-21_supp_2_seq4.xlsx]

## Sheet: All Detected Proteins
Accession	Description	Exp. q-value: Combined	Sum PEP Score	Coverage [%]	# Peptides	# PSMs	# Unique Peptides	# AAs	MW [kDa]	calc. pI	Score Sequest HT: Sequest HT	# Peptides (by Search Engine): Sequest HT	Biological Process	Cellular Component	Molecular Function	Pfam IDs	Entrez Gene ID	Ensembl Gene ID	Gene Symbol	KEGG Pathways	# Protein Pathway Groups	# Razor Peptides	Abundance Ratio: CpxA / WT	Abundance Ratio: WT-C26 / CpxA	Abundance Ratio: WT-C26 / WT	Abundance Ratio Adj. P-Value: CpxA / WT	Abundance Ratio Adj. P-Value: WT-C26 / CpxA	Abundance Ratio Adj. P-Value: WT-C26 / WT	Abundance Ratio Variability [%]: (Cpx) / (VC)	Abundance Ratio Variability [%]: (Cpx) / (WT-C26)	Abundance Ratio Variability [%]: (VC) / (WT-C26)	Abundances (Grouped): Cpx	Abundances (Grouped): VC	Abundances (Grouped): WT-C26	Abundances (Grouped) CV [%]: Cpx	Abundances (Grouped) CV [%]: VC	Abundances (Grouped) CV [%]: WT-C26	Abundance: F1: Sample, Cpx	Abundance: F2: Sample, Cpx	Abundance: F3: Sample, Cpx	Abundance: F4: Sample, Cpx	Abundance: F5: Sample, Cpx	Abundance: F6: Sample, VC	Abundance: F7: Sample, VC	Abundance: F8: Sample, VC	Abundance: F9: Sample, VC	Abundance: F10: Sample, VC	Abundance: F11: Sample, WT-C26	Abundance: F12: Sample, WT-C26
A0A0H2V5H7	DksA C4-type domain-containing protein OS=Escherichia coli O6:H1 (strain CFT073 / ATCC 700928 / UPEC) OX=199310 GN=c0888 PE=4 SV=1	0.002	4.716	14	1	2	1	88	9.8	5.48	2.04	1			metal ion binding	Pf01258		c0888	c0888		0	0	6.156	0.01	0.01	2.7627e-10	2.66707e-16	2.83896e-16	0			258.1	41.9					1568387							228482
A0A0H2V686	Uncharacterized protein OS=Escherichia coli O6:H1 (strain CFT073 / ATCC 700928 / UPEC) OX=199310 GN=c0285 PE=4 SV=1	0	11.092	11	2	2	2	301	33.9	6.19	5.77	2				Pf13990		c0285	c0285		0	0	3.396	0.01	0.01	2.65832e-05	2.66707e-16	2.83896e-16	0			231.8	68.2					1.86753e+06									475373
P0A7P6	50S ribosomal protein L34 OS=Escherichia coli O6:H1 (strain CFT073 / ATCC 700928 / UPEC) OX=199310 GN=rpmH PE=3 SV=1	0.01	3.102	22	1	1	1	46	5.4	13	3.82	1	metabolic process	ribosome	structural molecule activity	Pf00468	30422110; 31656435; 32367027; 33926963	c4627	rpmH; C813_RS46735; AL524_RS03050; AB182_RS31090	Ribosome	1	0	3.332	0.01	0.01	8.82435e-05	2.66707e-16	2.83896e-16	12.7			230.8	69.2			31.76		1.53126e+06					433912		450657		224809
A0A0H2V6C6	Uncharacterized protein OS=Escherichia coli O6:H1 (strain CFT073 / ATCC 700928 / UPEC) OX=199310 GN=c0325 PE=4 SV=1	0.055	1.716	4	1	2	1	326	38.9	9.38	3.87	1				Pf03797		c0325	c0325		0	0	2.787	0.01	0.01	0.00104701	2.66707e-16	2.83896e-16	24.59			220.8	79.2		28.01			1.35499e+06	2.4037e+06	1.55951e+06		1.6404e+06			589345
A0A0H2VDI6	Uncharacterized protein OS=Escherichia coli O6:H1 (strain CFT073 / ATCC 700928 / UPEC) OX=199310 GN=c0138 PE=3 SV=1	0	6.744	13	1	1	1	108	12.6	9.55	2.36	1	metabolic process		catalytic activity;DNA binding	Pf01527		c1552; c0138; c1263; c5168; c0354; c5214; c1520	c0354; c5168; c1263; c1552; c0138; c1520; c5214		0	0	3.769	0.01	0.01	0.00128691	2.66707e-16	2.83896e-16	138.42			237.1	62.9		96.51			553821			97498.3						55176.8
A0A0H2VDG7	Membrane-protein yhjW OS=Escherichia coli O6:H1 (strain CFT073 / ATCC 700928 / UPEC) OX=199310 GN=yhjW PE=4 SV=1	0.033	2.086	2	1	1	1	574	65	8.53	0	1	metabolic process	membrane	catalytic activity	Pf00884, Pf08019		c4364	yhjW	Lipopolysaccharide biosynthesis; Cationic antimicrobial peptide (CAMP) resistance	2	0	0.344	0.01	0.01	0.00301818	2.66707e-16	2.83896e-16	21.08			79.5	220.5		9.33	20.24		297508	226166	255468	286149		654358				799103
A0A0H2V962	Phosphotransferase RcsD OS=Escherichia coli O6:H1 (strain CFT073 / ATCC 700928 / UPEC) OX=199310 GN=yojN PE=3 SV=1	0.001	5.611	3	1	3	1	890	100.3	5.19	2.67	1	metabolic process;regulation of biological process;response to stimulus	membrane	catalytic activity;nucleotide binding;signal transducer activity	Pf01627, Pf02518		c2759	yojN	Two-component system	1	0	2.519	0.01	0.01	0.0230662	2.66707e-16	2.83896e-16	48.9			215.6	84.4		14.9	50.87		553523	555740	574454	393555	438064	392955	93344.6	155742	184041	216089
P64424	Zinc transport protein ZntB OS=Escherichia coli O6:H1 (strain CFT073 / ATCC 700928 / UPEC) OX=199310 GN=zntB PE=3 SV=1	0.005	4.037	6	1	1	1	327	36.6	5.35	1.83	1	transport	membrane	transporter activity	Pf01544		c1816	zntB		0	0	0.481	0.01	0.01	0.0354022	2.66707e-16	2.83896e-16	82.13			105.7	194.3		70.75	30.81		412805		1.17169e+06	1.7424e+06	362068		1.18802e+06	1.32621e+06	942291	1.86965e+06
A0A0H2VBU7	Hypothetical metabolite transport protein yhjE OS=Escherichia coli O6:H1 (strain CFT073 / ATCC 700928 / UPEC) OX=199310 GN=yhjE PE=3 SV=1	0.002	4.627	2	1	9	1	440	47.2	9.52	17.7	1	transport	membrane	transporter activity	Pf00083, Pf07690		c4334	yhjE		0	0	0.529	0.01	0.01	0.0641431	2.66707e-16	2.83896e-16	54.89			119.1	180.9		54.88	41.45		334143	922802	1.00109e+06	1.62489e+06	539946	689955	1.43094e+06	2232392	1.76152e+06	1.16368e+06
A0A0H2V7K4	Membrane-associated protein uidC OS=Escherichia coli O6:H1 (strain CFT073 / ATCC 700928 / UPEC) OX=199310 GN=uidC PE=3 SV=1	0	15.063	10	3	11	3	421	46.5	8.98	19.5	3	transport		transporter activity	Pf03573		c2007	uidC		0	0	0.581	0.01	0.01	0.0781501	2.66707e-16	2.83896e-16	47.36			112.3	187.7		59.77	34.21		2.54767e+06	806097	445663	1.18129e+06	1.07606e+06	3.57686e+06	1.97994e+06	1.51664e+06	1.64507e+06	2.28205e+06
A0A0H2VDV3	STAS domain-containing protein OS=Escherichia coli O6:H1 (strain CFT073 / ATCC 700928 / UPEC) OX=199310 GN=yrbB PE=4 SV=1	0	7.87	21	2	3	2	129	14.3	5.27	6.37	2				Pf13466		c3950	yrbB	ABC transporters	1	0	2.12	0.01	0.01	0.0976298	2.66707e-16	2.83896e-16	11.69			253.6	46.4		132.81	150.17		4636306		132778					1961549	54047.2	129776
A0A0H2V4U6	Branched-chain amino acid transport system carrier protein OS=Escherichia coli O6:H1 (strain CFT073 / ATCC 700928 / UPEC) OX=199310 GN=brnQ PE=3 SV=1	0.011	3.017	3	1	5	1	439	46.2	8.34	6.12	1	transport	membrane	transporter activity	Pf05525		c0511	brnQ		0	0	0.677	0.01	0.01	0.113586	2.66707e-16	2.83896e-16	42.05			130.9	169.1		61.3	27.72		4248995	5.0889e+06	5.08921e+06	410213		8549714	4.42799e+06	5284113		5.78337e+06
A0A0H2VAP9	D-serine transporter DsdX OS=Escherichia coli O6:H1 (strain CFT073 / ATCC 700928 / UPEC) OX=199310 GN=dsdX PE=1 SV=1	0	14.358	3	1	12	1	445	47.1	8.03	22.55	1	transport	membrane	transporter activity	Pf02447		c2900	dsdX		0	0	0.676	0.01	0.01	0.246979	2.66707e-16	2.83896e-16	26.28			115.7	184.3		12.72	18.38		1.37598e+06		1.50361e+06			2.33406e+06		2.14157e+06	1.36691e+06	2080665
A0A0H2VDZ2	HTH cro/C1-type domain-containing protein OS=Escherichia coli O6:H1 (strain CFT073 / ATCC 700928 / UPEC) OX=199310 GN=c5477 PE=4 SV=1	0.006	3.746	16	1	1	1	94	10.5	8.46	2.64	1			DNA binding	Pf01381, Pf12844, Pf13560		c5477	c5477		0	0	0.619	0.01	0.01	0.258281	2.66707e-16	2.83896e-16	14.87			116	184		16.07	14.38		810811			873143	565526		1.33293e+06		986605
A0A0H2VDN3	Uncharacterized protein OS=Escherichia coli O6:H1 (strain CFT073 / ATCC 700928 / UPEC) OX=199310 GN=ytfB PE=4 SV=1	0	10.733	8	1	2	1	224	25	4.79	3.08	1				Pf04225		c5305	ytfB		0	0	1.34	0.01	0.01	0.273427	2.66707e-16	2.83896e-16	30			168.8	131.2		8.22	29.18			99870328		105389600	106327280	67292232			91993280
P0AFT3	L-cystine transport system permease protein TcyL OS=Escherichia coli O6:H1 (strain CFT073 / ATCC 700928 / UPEC) OX=199310 GN=tcyL PE=3 SV=1	0.013	2.757	7	1	3	1	222	24.8	9.35	5.81	1	transport	membrane	transporter activity	Pf00528		c2332	yecS	ABC transporters	1	0	0.609	0.01	0.01	0.277888	2.66707e-16	2.83896e-16	101.54			134.8	165.2		74.14	61.77			675324	632614	67952.4		1.07545e+06	230488	1.28788e+06	324111	734934
A0A0H2V5A3	Autotransporter domain-containing protein OS=Escherichia coli O6:H1 (strain CFT073 / ATCC 700928 / UPEC) OX=199310 GN=c0426 PE=1 SV=1	0	30.263	9	5	9	5	776	80.9	4.82	22.45	5		membrane		Pf03797		c0426	c0426		0	0	1.404	0.01	0.01	0.31724	2.66707e-16	2.83896e-16	85.01			181.7	118.3		80.23	51.78		3.10096e+06	5.93975e+06	1.81468e+06	1.50936e+07	1.42639e+07	5.59602e+06	2883865	3.78539e+06	5.14307e+06	881724
A0A0H2V946	Uncharacterized protein OS=Escherichia coli O6:H1 (strain CFT073 / ATCC 700928 / UPEC) OX=199310 GN=ycgJ PE=4 SV=1	0	12.98	24	1	6	1	122	13.4	5.52	35.07	1				Pf05666		c1625	ycgJ		0	0	0.703	0.01	0.01	0.341124	2.66707e-16	2.83896e-16	44.94			118.1	181.9		48.64	29.1		1.36662e+06	1.79106e+06	399066	1.59009e+06		2.36177e+06	2198984	1.04749e+06	1.4622e+06	2.21161e+06
A0A0H2V9L9	Uncharacterized protein OS=Escherichia coli O6:H1 (strain CFT073 / ATCC 700928 / UPEC) OX=199310 GN=c1910 PE=4 SV=1	0.076	1.476	20	1	3	1	90	10.3	7.46	0	1				Pf05015		c1910	c1910		0	0	1.359	0.01	0.01	0.524776	2.66707e-16	2.83896e-16	62.9			181.2	118.8		29.94	60.57		2.94181e+06	2.61358e+06	2.41161e+06	1.16671e+06	2.69495e+06	4.39664e+06	1.75014e+06	2.12762e+06	884560	1.38192e+06
Q8FCK2	HTH-type transcriptional regulator DctR OS=Escherichia coli O6:H1 (strain CFT073 / ATCC 700928 / UPEC) OX=199310 GN=dctR PE=3 SV=1	0.02	2.5	5	1	4	1	176	20.4	8.72	0	1	metabolic process;regulation of biological process		DNA binding	Pf00196		c4306	yhiF		0	0	0.747	0.01	0.01	0.634628	2.66707e-16	2.83896e-16	82.69			112.9	187.1		34.88	58.5			871014	1.19032e+06	572959	580507	364287	1260496	1.47771e+06
A0A0H2V5L9	Major capsid protein OS=Escherichia coli O6:H1 (strain CFT073 / ATCC 700928 / UPEC) OX=199310 GN=c0952 PE=4 SV=1	0.038	1.966	7	1	2	1	352	39.1	4.96	0	1				Pf05125		c0952	c0952		0	0	0.719	0.01	0.01	0.664089	2.66707e-16	2.83896e-16	15.28			125.5	174.5			14.5						176582	307357			225002
Q8FDW4	Serine protease sat autotransporter OS=Escherichia coli O6:H1 (strain CFT073 / ATCC 700928 / UPEC) OX=199310 GN=sat PE=1 SV=2	0	22.565	5	4	6	4	1295	140	6.24	17.95	4	metabolic process	cell surface;extracellular;membrane	catalytic activity	Pf02395, Pf03797, Pf13018		c3619	satE		0	0	0.829	0.01	0.01	0.843787	2.66707e-16	2.83896e-16	70.58			89.5	210.5		23.38	74.41		752858		934897		550788	393281	1.80052e+06	1.46141e+06	3.37749e+06
A0A0H2V643	Transposase insF for insertion sequence IS3A/B/C/D/E/fA OS=Escherichia coli O6:H1 (strain CFT073 / ATCC 700928 / UPEC) OX=199310 GN=c1224 PE=4 SV=1	0.049	1.787	4	1	1	1	250	29.3	10.11	0	1	metabolic process			Pf00665		c1224	c1224		0	0	1.307	0.01	0.01	0.91199	2.66707e-16	2.83896e-16	84.66			143.2	156.8		113.88	54.87		338876	50943.9		42105	51173.6	88952		38875.8	28808.7	99736
Q8FA73	Phosphoglycerol transferase I OS=Escherichia coli O6:H1 (strain CFT073 / ATCC 700928 / UPEC) OX=199310 GN=mdoB PE=3 SV=1	0.011	2.888	1	1	2	1	763	85.4	6.64	2	1	metabolic process	membrane	catalytic activity	Pf00884		c5438	mdoB	Metabolic pathways	1	0	0.862	0.01	0.01	0.915455	2.66707e-16	2.83896e-16	57.98			138.8	161.2		11.81	43.72		621505	481384		457742	406843	556643	323219			753393
A0A0H2VAA6	Uncharacterized protein OS=Escherichia coli O6:H1 (strain CFT073 / ATCC 700928 / UPEC) OX=199310 GN=c2662 PE=4 SV=1	0.033	2.081	18	1	1	1	50	5.9	11.8	0	1						c2662	c2662		0	0	1.148	0.01	0.01	0.962548	2.66707e-16	2.83896e-16	92.2			114.5	185.5		152.82	45.86		11802519	397226		533268		943202	465860	992828	248828	800947
A0A0H2V6M0	DUF1471 domain-containing protein OS=Escherichia coli O6:H1 (strain CFT073 / ATCC 700928 / UPEC) OX=199310 GN=ykgI PE=4 SV=1	0	6.666	28	1	2	1	83	9.1	9.64	3.26	1				Pf07338		c0419	ykgI		0	0	0.922	0.01	0.01	0.968867	2.66707e-16	2.83896e-16	33.65			143.9	156.1		0.95	25.95				376835	390422		592064	561199	312540	382905	334475
P67625	UPF0270 protein YheU OS=Escherichia coli O6:H1 (strain CFT073 / ATCC 700928 / UPEC) OX=199310 GN=yheU PE=3 SV=1	0	6.694	14	1	1	1	72	8.5	4.67	0	1				Pf06794		c4129	yheU		0	0	1.121	0.01	0.01	0.990137	2.66707e-16	2.83896e-16	18.14			152	148		97.27	7.4		260495			49781	45306.3	52030.9			40437.4	45640.2
Q8FGP6	Chemotaxis protein CheY OS=Escherichia coli O6:H1 (strain CFT073 / ATCC 700928 / UPEC) OX=199310 GN=cheY PE=3 SV=3	0	10.325	23	2	3	2	129	14.1	4.98	4.58	2	cellular component movement;regulation of biological process;response to stimulus	cytoplasm	metal ion binding	Pf00072		c2297	cheY	Bacterial chemotaxis; Two-component system	2	0	0.972	0.01	0.01	0.990513	2.66707e-16	2.83896e-16	51.57			119.3	180.7		86.4	18.3		202608	2.47672e+06	1.07203e+06	1.63421e+06	219444	1.29879e+06	1.36689e+06	1.68334e+06	1.51166e+06	1.86057e+06
A0A0H2VG77	Hypothetical lipoprotein yjfO OS=Escherichia coli O6:H1 (strain CFT073 / ATCC 700928 / UPEC) OX=199310 GN=yjfO PE=4 SV=1	0.015	2.719	8	1	1	1	142	16.1	9.99	0	1		membrane		Pf07338		c5277	yjfO		0	0	1.059	0.01	0.01	0.991787	2.66707e-16	2.83896e-16	47.58			153.6	146.4		2.17	44.04		1.08635e+06	1.0379e+06		1.02586e+06			1.35283e+06	680844
A0A0H2VEJ2	Uncharacterized protein OS=Escherichia coli O6:H1 (strain CFT073 / ATCC 700928 / UPEC) OX=199310 GN=yhjU PE=4 SV=1	0	8.124	4	1	4	1	559	62	6.6	11.28	1	metabolic process	membrane	catalytic activity	Pf11658		c4350	yhjU		0	0	1.054	0.01	0.01	0.996444	2.66707e-16	2.83896e-16	11.55			154	146			10.99					564428			496764		526890
A0A0H2VCQ9	Uncharacterized protein OS=Escherichia coli O6:H1 (strain CFT073 / ATCC 700928 / UPEC) OX=199310 GN=yidR PE=4 SV=1	0.006	3.862	7	2	2	2	416	46.3	6.07	0	2				Pf12566		c4609	yidR		0	0	1.001	0.01	0.01	0.998507	2.66707e-16	2.83896e-16	101.36			156	144		71.27	54.02		276924	1.50736e+06			800705	1.54356e+06	759645	356702	817358
P65295	Uncharacterized lipoprotein YgdR OS=Escherichia coli O6:H1 (strain CFT073 / ATCC 700928 / UPEC) OX=199310 GN=ygdR PE=3 SV=1	0.001	6.461	56	1	3	1	72	7.9	4.83	10.44	1		membrane		Pf06004	31657359	c3428	ygdR; AL524_RS07695		0	0	1.026	0.01	0.01	0.998973	2.66707e-16	2.83896e-16	25.46			145.7	154.3		25.95	23.28		2.34979e+06	3.11987e+06					3.27723e+06	2.68716e+06		1875993
A0A0H2VA40	Membrane-bound lytic murein transglycosylase B OS=Escherichia coli O6:H1 (strain CFT073 / ATCC 700928 / UPEC) OX=199310 GN=mltB PE=4 SV=1	0	17.513	12	2	3	2	396	44.3	9.14	11.34	2	metabolic process		catalytic activity	Pf13406		c3255	mltB		0	0	1.036	0.01	0.01	0.998973	2.66707e-16	2.83896e-16	41			161.3	138.7		27.37	34.55		2.16032e+06	840670	1.57064e+06	1.66622e+06	1.54396e+06	752372	1.52472e+06	1.3781e+06
A0A0H2VCY9	Starvation sensing protein rspA OS=Escherichia coli O6:H1 (strain CFT073 / ATCC 700928 / UPEC) OX=199310 GN=c4920 PE=4 SV=1	0	107.041	31	11	208	1	404	45.8	6.1	515.37	11	metabolic process		metal ion binding	Pf01188, Pf02746, Pf13378		c4920	c4920	Metabolic pathways; Pentose and glucuronate interconversions	2	0		100	100		2.66707e-16	2.83896e-16						300			15.13											1.87969e+06	2.08522e+06
P0A6X4	RNA-binding protein Hfq OS=Escherichia coli O6:H1 (strain CFT073 / ATCC 700928 / UPEC) OX=199310 GN=hfq PE=3 SV=2	0	11.648	25	2	4	2	102	11.2	7.65	9.87	2	regulation of biological process		RNA binding	Pf01423		c5256	hfq	RNA degradation; Quorum sensing	2	0		100	100		2.66707e-16	2.83896e-16						300			32.87											3.50478e+06	3.9882e+06
P0ADG2	Acetolactate synthase isozyme 2 small subunit OS=Escherichia coli O6:H1 (strain CFT073 / ATCC 700928 / UPEC) OX=199310 GN=ilvM PE=3 SV=2	0	9.346	23	1	2	1	87	9.7	8.65	12.07	1	metabolic process		catalytic activity	Pf13710		c4691	ilvM	Metabolic pathways; Pantothenate and CoA biosynthesis; Valine, leucine and isoleucine biosynthesis; Biosynthesis of amino acids; 2-Oxocarboxylic acid metabolism; Biosynthesis of antibiotics; Biosynthesis of secondary metabolites; C5-Branched dibasic acid metabolism; Butanoate metabolism	9	0		100	100		2.66707e-16	2.83896e-16						300			37.93											2.71269e+06	2768940
P62587	Capsule polysaccharide export inner-membrane protein KpsE OS=Escherichia coli O6:H1 (strain CFT073 / ATCC 700928 / UPEC) OX=199310 GN=kpsE PE=3 SV=1	0	13.959	10	3	6	3	382	43	6.46	13.7	3	transport	membrane	transporter activity			c3687	kpsE	ABC transporters	1	0		100	100		2.66707e-16	2.83896e-16						300			19.42												1.34479e+06
P0AAH5	Peptide transport system ATP-binding protein SapD OS=Escherichia coli O6:H1 (strain CFT073 / ATCC 700928 / UPEC) OX=199310 GN=sapD PE=3 SV=1	0	7.345	9	2	2	2	330	37.6	9	5.36	2	transport	membrane	catalytic activity;nucleotide binding	Pf00005, Pf08352, Pf13304		c1768	sapD	ABC transporters; Cationic antimicrobial peptide (CAMP) resistance	2	0		100	100		2.66707e-16	2.83896e-16						300			32.22											377219	691790
A0A0H2V689	Uncharacterized protein OS=Escherichia coli O6:H1 (strain CFT073 / ATCC 700928 / UPEC) OX=199310 GN=c0290 PE=4 SV=1	0	6.713	8	1	3	1	367	42.3	5.38	0	1						c0290	c0290		0	0		100	100		2.66707e-16	2.83896e-16						300			47.44												581342
A0A0H2VA72	Probable acetyl-CoA acetyltransferase OS=Escherichia coli O6:H1 (strain CFT073 / ATCC 700928 / UPEC) OX=199310 GN=yqeF PE=3 SV=1	0.001	6.314	7	1	2	1	394	41.1	5.87	7.37	1	metabolic process		catalytic activity	Pf00108, Pf00109, Pf02803		c3441	yqeF	Metabolic pathways; Valine, leucine and isoleucine degradation; Carbon metabolism; Pyruvate metabolism; Glyoxylate and dicarboxylate metabolism; Benzoate degradation; Fatty acid metabolism; Propanoate metabolism; Biosynthesis of antibiotics; Terpenoid backbone biosynthesis; Biosynthesis of secondary metabolites; Microbial metabolism in diverse environments; Fatty acid degradation; Lysine degradat…	17	0		100	100		2.66707e-16	2.83896e-16						300			14.25												721526
A0A0H2VBS5	Phosphotriesterase homology protein OS=Escherichia coli O6:H1 (strain CFT073 / ATCC 700928 / UPEC) OX=199310 GN=yhfV PE=3 SV=1	0.073	1.533	6	1	2	1	292	32.8	5.49	2.16	1	metabolic process		catalytic activity;metal ion binding	Pf02126		c4149	yhfV		0	0		100	100		2.66707e-16	2.83896e-16						300			20.65											1.86299e+06	2.44493e+06
P64433	Inner membrane protein YpjD OS=Escherichia coli O6:H1 (strain CFT073 / ATCC 700928 / UPEC) OX=199310 GN=ypjD PE=3 SV=1	0.007	3.617	6	1	1	1	263	29.2	9.09	2.6	1	cell organization and biogenesis	membrane		Pf01578		c3132	yjpD		0	0		100	100		2.66707e-16	2.83896e-16						300			19.42											939743	627705
A0A0H2VE54	Uncharacterized protein OS=Escherichia coli O6:H1 (strain CFT073 / ATCC 700928 / UPEC) OX=199310 GN=yrfG PE=4 SV=1	0.02	2.465	5	1	2	1	237	27.1	5.21	1.67	1	metabolic process		catalytic activity	Pf00702, Pf13344, Pf13419		c4170	yrfG	Metabolic pathways; Nicotinate and nicotinamide metabolism; Pyrimidine metabolism; Purine metabolism; Biosynthesis of secondary metabolites	5	0		100	100		2.66707e-16	2.83896e-16						300			29.05											1.09911e+06	1.14273e+06
A0A0H2V7L4	AFOR_N domain-containing protein OS=Escherichia coli O6:H1 (strain CFT073 / ATCC 700928 / UPEC) OX=199310 GN=ydhV PE=3 SV=1	0.036	1.998	4	1	2	1	728	81.3	7.59	0	1	metabolic process		catalytic activity	Pf01314, Pf02730		c2067	ydhV		0	0		100	100		2.66707e-16	2.83896e-16						300			27.95											244739	259234
A0A0H2V9L3	Formate dehydrogenase, nitrate-inducible, major subunit OS=Escherichia coli O6:H1 (strain CFT073 / ATCC 700928 / UPEC) OX=199310 GN=fdnG PE=3 SV=1	0	14.861	4	4	13	1	1015	112.8	7.09	30.35	4	metabolic process		catalytic activity;metal ion binding	Pf00384, Pf01568, Pf04879		c5623	fdnG	Two-component system	1	0		100	100		2.66707e-16	2.83896e-16						300			52.44											5484426	2996086
P0AEF9	Dipeptide transport system permease protein DppB OS=Escherichia coli O6:H1 (strain CFT073 / ATCC 700928 / UPEC) OX=199310 GN=dppB PE=3 SV=1	0.001	5.89	4	1	1	1	339	37.5	8.72	2.72	1	transport	membrane		Pf00528		c4358	dppB	ABC transporters	1	0		100	100		2.66707e-16	2.83896e-16						300			26.01											983483	950702
Q8FK82	Acetyl esterase OS=Escherichia coli O6:H1 (strain CFT073 / ATCC 700928 / UPEC) OX=199310 GN=aes PE=3 SV=1	0.011	2.946	4	1	1	1	319	36.2	5.53	1.66	1	metabolic process	cytoplasm	catalytic activity	Pf07859		c0596	ybaC		0	0		100	100		2.66707e-16	2.83896e-16						300			10.84												420533
A0A0H2VAN1	ShiA homolog OS=Escherichia coli O6:H1 (strain CFT073 / ATCC 700928 / UPEC) OX=199310 GN=c3557 PE=4 SV=1	0.006	3.774	3	1	3	1	347	40.2	5.43	3.49	1			protein binding			c3557	c3557		0	0		100	100		2.66707e-16	2.83896e-16						300			65.56											896451	550474
Q8FL05	DNA polymerase III subunit alpha OS=Escherichia coli O6:H1 (strain CFT073 / ATCC 700928 / UPEC) OX=199310 GN=dnaE PE=3 SV=1	0	8.153	2	2	2	2	1160	129.8	5.31	4.91	2	metabolic process	cytoplasm	catalytic activity	Pf01336, Pf02811, Pf07733, Pf14579		c0221	dnaE	Metabolic pathways; Homologous recombination; Pyrimidine metabolism; Purine metabolism; DNA replication; Mismatch repair	6	0		100	100		2.66707e-16	2.83896e-16						300			17.48												853525
A0A0H2VAY2	DNA topoisomerase 4 subunit B OS=Escherichia coli O6:H1 (strain CFT073 / ATCC 700928 / UPEC) OX=199310 GN=parE PE=3 SV=1	0.004	4.332	2	1	1	1	630	70.2	5.66	2.16	1	metabolic process	chromosome	catalytic activity;DNA binding;nucleotide binding	Pf00204, Pf00986, Pf01751, Pf02518, Pf13589		c3776	parE		0	0		100	100		2.66707e-16	2.83896e-16						300			35.57												1.78609e+06
A0A0H2V9J7	L-aspartate oxidase OS=Escherichia coli O6:H1 (strain CFT073 / ATCC 700928 / UPEC) OX=199310 GN=nadB PE=3 SV=1	0.01	3.342	2	1	2	1	540	60.1	6.58	4.02	1	metabolic process	cytoplasm	catalytic activity	Pf00890, Pf02910, Pf07992		c3098	nadB	Metabolic pathways; Nicotinate and nicotinamide metabolism; Alanine, aspartate and glutamate metabolism	3	0		100	100		2.66707e-16	2.83896e-16						300			17.75											553438	491243
A0A0H2V921	Catalase OS=Escherichia coli O6:H1 (strain CFT073 / ATCC 700928 / UPEC) OX=199310 GN=katE PE=3 SV=1	0.013	2.754	1	1	1	1	753	84.1	5.92	0	1	metabolic process;response to stimulus		antioxidant activity;catalytic activity;metal ion binding	Pf00199, Pf06628		c2131	katE	Carbon metabolism; Glyoxylate and dicarboxylate metabolism; Biosynthesis of antibiotics; Biosynthesis of secondary metabolites; Tryptophan metabolism	5	0		100	100		2.66707e-16	2.83896e-16						300			41.98
A0A0H2V3Y2	DNA polymerase OS=Escherichia coli O6:H1 (strain CFT073 / ATCC 700928 / UPEC) OX=199310 GN=polB PE=3 SV=1	0.034	2.069	1	1	2	1	783	90	6.89	0	1	metabolic process		catalytic activity;DNA binding;nucleotide binding	Pf00136, Pf03104		c0071	polB		0	0		100	100		2.66707e-16	2.83896e-16						300			36.18											663330	769200
Q8FK36	Cation efflux system protein CusA OS=Escherichia coli O6:H1 (strain CFT073 / ATCC 700928 / UPEC) OX=199310 GN=cusA PE=3 SV=1	0.061	1.636	1	1	2	1	1047	114.6	6.39	3.71	1	transport	membrane	transporter activity	Pf00873		c0661	cusA	Two-component system	1	0		100	100		2.66707e-16	2.83896e-16						300			60.62											2029216	911076
A0A0H2VAF8	Uncharacterized protein OS=Escherichia coli O6:H1 (strain CFT073 / ATCC 700928 / UPEC) OX=199310 GN=c3577 PE=3 SV=1	0.076	1.473	14	1	3	1	133	14.8	7.85	0	1	metabolic process		catalytic activity;DNA binding	Pf01527		c3577	c3577		0	0	100	7.0922	100	4.24902e-16	0.084623	2.83896e-16		48.85		37.1		262.9			43.36			97303.9								1.43219e+06	759158
Q8FBI7	Sec-independent protein translocase protein TatB OS=Escherichia coli O6:H1 (strain CFT073 / ATCC 700928 / UPEC) OX=199310 GN=tatB PE=3 SV=1	0	22.075	25	1	6	1	171	18.4	5.22	9.3	1	transport	membrane				c4786	c4786	Bacterial secretion system; Protein export	2	0	100	4.83092	100	4.24902e-16	0.0861144	2.83896e-16		15.95		51.5		248.5			15.46			753827								5.95469e+06	4.52138e+06
P0AAY7	Uncharacterized protein YbjN OS=Escherichia coli O6:H1 (strain CFT073 / ATCC 700928 / UPEC) OX=199310 GN=ybjN PE=4 SV=1	0.006	3.931	8	1	4	1	158	17.7	4.34	9.05	1				Pf10722		c0986	ybjN		0	0	100	4.80769	100	4.24902e-16	0.099923	2.83896e-16		35.94		49		251	34.7		26.43		342362	562750								2810322	3.33157e+06
A0A0H2V796	DNA polymerase III subunit delta' OS=Escherichia coli O6:H1 (strain CFT073 / ATCC 700928 / UPEC) OX=199310 GN=holB PE=4 SV=1	0.01	3.328	3	1	4	1	334	37	7.05	0	1	metabolic process		catalytic activity;DNA binding	Pf09115, Pf13177		c1371	holB	Metabolic pathways; Homologous recombination; Pyrimidine metabolism; Purine metabolism; DNA replication; Mismatch repair	6	0	100	2.97619	100	4.24902e-16	0.614131	2.83896e-16		30.28		75.5		224.5			30.5			128310								264073	448088
A0A0H2V7D5	Respiratory nitrate reductase 2 beta chain OS=Escherichia coli O6:H1 (strain CFT073 / ATCC 700928 / UPEC) OX=199310 GN=narY PE=4 SV=1	0	31.855	13	7	21	1	514	58.5	5.92	41.19	7	metabolic process		catalytic activity	Pf12838, Pf13237, Pf13247, Pf14711		c1899	narY	Microbial metabolism in diverse environments; Nitrogen metabolism; Two-component system	3	0	100	2.84091	100	4.24902e-16	0.621128	2.83896e-16		19.84		76.2		223.8	12.92		25.2	167211		183258								355838
A0A0H2V598	Hypothetical transcriptional regulator ykgD OS=Escherichia coli O6:H1 (strain CFT073 / ATCC 700928 / UPEC) OX=199310 GN=ykgD PE=4 SV=1	0.008	3.51	7	1	2	1	301	33.3	7.25	0	1	metabolic process;regulation of biological process		DNA binding	Pf00165, Pf12833, Pf12852		c0421	ykgD		0	0	100	2.849	100	4.24902e-16	0.627404	2.83896e-16		13.25		78		222			17.8	152169										364732
A0A0H2VCU7	Fructose-like phosphotransferase enzyme IIA component OS=Escherichia coli O6:H1 (strain CFT073 / ATCC 700928 / UPEC) OX=199310 GN=ptsA PE=3 SV=1	0	16.94	9	4	6	4	833	91.8	5.44	11.23	4	metabolic process;transport	cytoplasm	catalytic activity;transporter activity	Pf00359, Pf00381, Pf00391, Pf02896, Pf05524		c4906	ptsA	Phosphotransferase system (PTS)	1	0	100	2.34742	100	4.24902e-16	0.713222	2.83896e-16		35.12		80.3		219.7	28.44		33.81	530672		523158		731181						1.78958e+06	2.06516e+06
Q8FI39	Regulatory protein AriR OS=Escherichia coli O6:H1 (strain CFT073 / ATCC 700928 / UPEC) OX=199310 GN=ariR PE=3 SV=1	0	7.843	24	2	4	2	88	9.7	4.75	5.07	2	response to stimulus		DNA binding	Pf10798		c1609	ymgB		0	0	100	2.57732	100	4.24902e-16	0.721146	2.83896e-16		37.1		83.9		216.1			42.73			268941								367492
P0AE31	Arginine ABC transporter permease protein ArtM OS=Escherichia coli O6:H1 (strain CFT073 / ATCC 700928 / UPEC) OX=199310 GN=artM PE=3 SV=1	0.001	4.783	5	1	4	1	222	24.9	8.92	8.53	1	transport	membrane	transporter activity	Pf00528		c0994	artM	ABC transporters	1	0	100	2.11416	100	4.24902e-16	0.837397	2.83896e-16		27.26		96.4		203.6			27.46			227768								453546	776598
A0A0H2V752	Uncharacterized protein OS=Escherichia coli O6:H1 (strain CFT073 / ATCC 700928 / UPEC) OX=199310 GN=ycjX PE=4 SV=1	0	6.735	4	1	1	1	489	55.6	8.29	2.47	1				Pf04317		c1793	ycjX		0	0	100	2.06612	100	4.24902e-16	0.884637	2.83896e-16		14.96		97.9		202.1			20.76					112222						313303	281840
P0A8P9	Tyrosine recombinase XerD OS=Escherichia coli O6:H1 (strain CFT073 / ATCC 700928 / UPEC) OX=199310 GN=xerD PE=3 SV=1	0	13.827	14	3	8	3	298	34.2	8.81	18.08	3	cell division;metabolic process	cytoplasm	catalytic activity;DNA binding	Pf00589, Pf02899, Pf13495		c3474	xerD		0	0	100	1.64745	100	4.24902e-16	0.922403	2.83896e-16		37.55		65.6		234.4	33.86		33.58			630988	395835							790460	2.09858e+06
A0A0H2VEW7	Fer4_19 domain-containing protein OS=Escherichia coli O6:H1 (strain CFT073 / ATCC 700928 / UPEC) OX=199310 GN=yjdI PE=4 SV=1	0.001	6.567	14	1	4	1	76	8.6	8.18	1.79	1				Pf06902		c5133	yjdI		0	0	100	1.44718	100	4.24902e-16	0.949995	2.83896e-16		49.42		125.4		174.6	14.91		37.8	1.38266e+06	1021140	824180	1.08136e+06	982661						1513645	876253
A0A0H2V773	Regulator of RpoS OS=Escherichia coli O6:H1 (strain CFT073 / ATCC 700928 / UPEC) OX=199310 GN=hnr PE=3 SV=1	0.046	1.823	3	1	1	1	337	37.2	5.52	0	1	regulation of biological process;response to stimulus			Pf00072		c1699	hnr		0	0	100	1.52672	100	4.24902e-16	0.967219	2.83896e-16		7.67		118.6		181.4	35.1		3.55		151608	272230		144878							259840
P67700	Uncharacterized HTH-type transcriptional regulator YddM OS=Escherichia coli O6:H1 (strain CFT073 / ATCC 700928 / UPEC) OX=199310 GN=yddM PE=1 SV=1	0	8.419	24	1	3	1	94	10.4	8.68	10.34	1	metabolic process;regulation of biological process		DNA binding	Pf01381		c1909	yddM		0	0	100	1.28041	100	4.24902e-16	0.989463	2.83896e-16		42.76		131.6		168.4			35.06					312859						704515	263326
A0A0H2VAR9	Uncharacterized protein OS=Escherichia coli O6:H1 (strain CFT073 / ATCC 700928 / UPEC) OX=199310 GN=c2930 PE=4 SV=1	0.066	1.578	10	1	1	1	119	12.6	10.29	0	1		membrane				c2930	c2930		0	0	100	1.2285	100	4.24902e-16	0.989463	2.83896e-16		16.68		134.6		165.4			14.36			444351								548347	533826
Q8FH91	Dipeptide and tripeptide permease A OS=Escherichia coli O6:H1 (strain CFT073 / ATCC 700928 / UPEC) OX=199310 GN=dtpA PE=3 SV=1	0.001	5.503	3	1	3	1	500	54	8.78	9.59	1	transport	membrane	transporter activity	Pf00854, Pf07690, Pf13347		c2026	tppB		0	0	100	1.21359	100	4.24902e-16	0.989463	2.83896e-16		6.96		135.5		164.5			20.92	1376733										1.80667e+06	2.4083e+06
A0A0H2V8X9	Hypothetical ABC transporter ATP-binding protein yojI OS=Escherichia coli O6:H1 (strain CFT073 / ATCC 700928 / UPEC) OX=199310 GN=yojI PE=4 SV=1	0	8.167	7	2	3	2	547	61.5	6.98	3.91	2	transport	membrane	catalytic activity;nucleotide binding;transporter activity	Pf00005		c2752	yojI	ABC transporters	1	0	100	1.27551	100	4.24902e-16	0.993981	2.83896e-16		60.04		131.8		168.2			51.65			175617								166760	425124
P0AD66	Peptidoglycan D,D-transpeptidase MrdA OS=Escherichia coli O6:H1 (strain CFT073 / ATCC 700928 / UPEC) OX=199310 GN=mrdA PE=3 SV=1	0.039	1.951	5	1	1	1	633	70.8	8.82	0	1	cell organization and biogenesis;metabolic process;regulation of biological process	membrane	catalytic activity	Pf00905, Pf03717		c0726	mrdA	Peptidoglycan biosynthesis; beta-Lactam resistance	2	0	0.01		0.01	4.24902e-16		2.83896e-16					300			42.73							142694		100151	215974
Q8FBE0	L-rhamnose isomerase OS=Escherichia coli O6:H1 (strain CFT073 / ATCC 700928 / UPEC) OX=199310 GN=rhaA PE=3 SV=2	0.094	1.379	4	1	1	1	419	47.2	5.87	0	1	metabolic process	cytoplasm	catalytic activity;metal ion binding	Pf06134		c4852	rhaA	Fructose and mannose metabolism; Microbial metabolism in diverse environments	2	0	0.01		0.01	4.24902e-16		2.83896e-16					300													324560
P65808	Uncharacterized protein YgeY OS=Escherichia coli O6:H1 (strain CFT073 / ATCC 700928 / UPEC) OX=199310 GN=ygeY PE=3 SV=1	0.002	4.964	3	1	1	1	403	44.8	4.96	1.89	1	metabolic process		catalytic activity;metal ion binding	Pf01546, Pf07687		c3450	ygeY		0	0	0.01		0.01	4.24902e-16		2.83896e-16					300										1.11444e+06
A0A0H2V931	SitA protein OS=Escherichia coli O6:H1 (strain CFT073 / ATCC 700928 / UPEC) OX=199310 GN=sitA PE=3 SV=1	0	364.907	59	22	720	22	285	31.5	8.6	2203.07	22	transport		metal ion binding	Pf01297		c1600	sitA	ABC transporters	1	0	0.884	0.0457477	0.0413582	0.91199	0.000107367	1.17445e-05	52.21	125.94	125.88	140.1	155.8	4.1	12.5	32.97	10.67	8.67379e+08	9.50099e+08	8.26038e+08	1.05226e+09	9.5919e+08	1.08986e+09	8.12816e+08	9.28647e+08	1.10099e+09	1.68493e+09	2.87339e+07	3.35904e+07
A0A0H2V6W3	Uncharacterized protein OS=Escherichia coli O6:H1 (strain CFT073 / ATCC 700928 / UPEC) OX=199310 GN=ycgZ PE=4 SV=1	0	22.356	28	2	9	2	78	8.7	6.52	18.44	2	response to stimulus			Pf10798		c1607	ycgZ		0	0	2.877	5.58659	25.641	0.00881759	0.0990859	1.22185e-05	91.52	53.22	74.25	53.6	20.5	225.9	57.95	81.22	40.21	786247	394210	206961	168856	366616	281577	28938.2		139668		598554	2.0939e+06
A0A0H2V8S4	Serine protease OS=Escherichia coli O6:H1 (strain CFT073 / ATCC 700928 / UPEC) OX=199310 GN=c1990 PE=3 SV=1	0.001	6.52	6	1	6	1	273	29.2	6.23	9.39	1	metabolic process		catalytic activity	Pf00089, Pf13365		c1990	c1990		0	0	1.203	11.9048	14.2857	0.804798	0.00027999	2.57292e-05	106.31	105.82	38.38	22	18.3	259.7	81.79	36.17	4.64	1.18707e+07	8688237	1.22495e+06		2.12249e+06				2.66793e+06	4.58149e+06	6.61485e+07	6.2568e+07
Q8FEJ1	Sulfate adenylyltransferase subunit 1 OS=Escherichia coli O6:H1 (strain CFT073 / ATCC 700928 / UPEC) OX=199310 GN=cysN PE=3 SV=1	0.002	4.599	3	1	1	1	475	52.5	5.12	2.58	1	metabolic process		catalytic activity;nucleotide binding	Pf00009, Pf01926, Pf03144		c3318	cysN	Metabolic pathways; Sulfur metabolism; Selenocompound metabolism; Purine metabolism; Biosynthesis of antibiotics; Microbial metabolism in diverse environments; Monobactam biosynthesis	7	0	0.61	0.0867002	0.0658458	0.029048	0.000668592	2.6114e-05	76.5	53.92	57.22	123.7	162.9	13.3	57.24	58.41	32.61	8628888	8464133	5.09846e+06	619081	4.6556e+06	18051580	4.15097e+06	13593119	6013613	6360096		477830
P0A6A7	3-isopropylmalate dehydratase large subunit OS=Escherichia coli O6:H1 (strain CFT073 / ATCC 700928 / UPEC) OX=199310 GN=leuC PE=3 SV=2	0	430.327	58	23	551	23	466	49.9	6.32	1632.31	23	metabolic process		catalytic activity;metal ion binding	Pf00330		c0089	leuC	Metabolic pathways; Valine, leucine and isoleucine biosynthesis; Biosynthesis of amino acids; 2-Oxocarboxylic acid metabolism; Biosynthesis of secondary metabolites; C5-Branched dibasic acid metabolism	6	0	0.981	16.9492	17.8571	0.998973	0.00021123	3.91321e-05	43.98	64.06	60.21	11.9	14.1	274.1	30.57	29.55	8.01	9.72255e+07	4.92379e+07	4.32361e+07	5.26899e+07	6.05312e+07	9.49901e+07	5.28415e+07	6.01798e+07	4.12409e+07	7.28558e+07	1.41927e+09	1.48414e+09
P0AE64	Putative cation transport regulator ChaB OS=Escherichia coli O6:H1 (strain CFT073 / ATCC 700928 / UPEC) OX=199310 GN=chaB PE=3 SV=1	0	26.302	43	3	24	3	76	8.9	7.06	50.24	3	metabolic process;regulation of biological process			Pf06150		c1677	chaB		0	0	1.094	0.100392	0.0712962	0.949956	0.000865515	6.70393e-05	95.53	90.15	96.24	134.2	157	8.9	150.68	103.51	19.66	7.8693e+07	3.08588e+06	1.39035e+07	6.87898e+06	2.2849e+06	8.14931e+06	2.29861e+07	7.78285e+06	2.09805e+06	774975		460652
P0A8Y9	Proofreading thioesterase EntH OS=Escherichia coli O6:H1 (strain CFT073 / ATCC 700928 / UPEC) OX=199310 GN=entH PE=3 SV=1	0	64.482	69	5	74	5	137	15	6.62	257.31	5	metabolic process	cytoplasm	catalytic activity	Pf03061		c0684	ybdB		0	0	0.96	0.0493389	0.0578469	0.991787	2.88477e-05	7.0843e-05	41.7	129.82	132.49	144.6	150.6	4.8	23.39	20.11	54.16	5.42866e+07	9.97545e+07	8.00955e+07	8.89396e+07	7.04776e+07	8.62907e+07	9.35141e+07	7.27079e+07	7.87399e+07	4.88199e+07	1.68278e+06	4.39523e+06
A0A0H2V8E8	DUF1338 domain-containing protein OS=Escherichia coli O6:H1 (strain CFT073 / ATCC 700928 / UPEC) OX=199310 GN=ydcJ PE=4 SV=1	0.06	1.642	5	1	2	1	447	50.9	5.45	0	1				Pf07063		c1848	ydcJ		0	0	2.294	8.06452	18.5185	0.0993051	0.0220726	0.000145809	66.95	9.09	65.19	32.4	14.1	253.4	8.03	60.99	7.03	235760				220774		161433		58233.1		2.3951e+06	1.95999e+06
A0A0H2VBU6	Guanine deaminase OS=Escherichia coli O6:H1 (strain CFT073 / ATCC 700928 / UPEC) OX=199310 GN=ygfP PE=3 SV=1	0.037	1.993	3	1	2	1	479	55.1	6.49	0	1	metabolic process		catalytic activity;metal ion binding	Pf01979, Pf07969, Pf13147, Pf13594		c3461	ygfP	Metabolic pathways; Purine metabolism	2	0	5.073	1.53846	13.3333	1.94127e-12	0.922403	0.000206684	71.19	75.9	99.63	120.2	23.8	156	29.75	63.08	83.76	4583341	2.93557e+06	2.28022e+06	2.22211e+06	3583022	598174	257132	122006	806947	780959	20348424	2.40935e+06
P0AEL7	Ferrienterobactin-binding periplasmic protein OS=Escherichia coli O6:H1 (strain CFT073 / ATCC 700928 / UPEC) OX=199310 GN=fepB PE=3 SV=1	0	88.324	42	8	78	8	318	34.3	6.14	248.37	8	transport			Pf01497		c0679	fepB	ABC transporters	1	0	1.038	0.0971251	0.0982222	0.977106	0.000791557	0.000237128	32.94	41.67	61.76	141.7	146.2	12.1	6.82	20.22	43.99	3.62588e+07	3.4465e+07	3.03413e+07	3.7392e+07	3.17523e+07	3.75705e+07	2.76668e+07	2.63952e+07	3.29618e+07	4.0599e+07	3.66281e+06	3.73994e+06
A0A0H2VBP2	Putative heme/hemoglobin transport protein OS=Escherichia coli O6:H1 (strain CFT073 / ATCC 700928 / UPEC) OX=199310 GN=chuS PE=4 SV=1	0	313.335	77	19	537	19	342	38.6	5.76	1303.64	19	transport			Pf05171, Pf06228		c4307	chuS		0	0	0.912	0.0698666	0.0650237	0.952743	0.00168515	0.000379447	24.87	74.33	86.73	136.1	152.3	11.7	6.88	11.32	13.17	3.84045e+08	4.04974e+08	4.01209e+08	3.67138e+08	3.27404e+08	3.68367e+08	4.81437e+08	3.94924e+08	3.93086e+08	3.47366e+08	3.21139e+07	3.73563e+07
A0A0H2V551	Isochorismatase OS=Escherichia coli O6:H1 (strain CFT073 / ATCC 700928 / UPEC) OX=199310 GN=entB PE=4 SV=1	0	257.25	65	18	416	18	285	32.6	5.17	1149.76	18	metabolic process		catalytic activity	Pf00550, Pf00857		c0682	entB	Biosynthesis of antibiotics; Biosynthesis of secondary metabolites; Biosynthesis of siderophore group nonribosomal peptides	3	0	0.892	0.0810045	0.0672269	0.915455	0.00404243	0.000479153	48.18	123.84	126.96	141.4	143	15.6	21.91	16.08	50.78	2.965e+08	4.52552e+08	4.61369e+08	4.17904e+08	2.92876e+08	4.1549e+08	5.6348e+08	4.06184e+08	4.36128e+08	3.49554e+08	2.62789e+07	9.93942e+07
A0A0H2VBG0	Isochorismate synthase MenF OS=Escherichia coli O6:H1 (strain CFT073 / ATCC 700928 / UPEC) OX=199310 GN=menF PE=3 SV=1	0	23.142	13	4	16	4	431	48.8	7.33	25.31	4	metabolic process		catalytic activity;metal ion binding	Pf00425		c2809	menF	Metabolic pathways; Ubiquinone and other terpenoid-quinone biosynthesis; Biosynthesis of antibiotics; Biosynthesis of secondary metabolites; Biosynthesis of siderophore group nonribosomal peptides	5	0	1.9	6.17284	11.3636	0.286665	0.0144589	0.000479244	66.5	43.46	46.48	14	6.5	279.5	60.43	70.93	29.2	674506	259704	285870	159875		148157		359038	104313	87628.2	7.1263e+06	7.33017e+06
P64531	Transcriptional repressor RcnR OS=Escherichia coli O6:H1 (strain CFT073 / ATCC 700928 / UPEC) OX=199310 GN=rcnR PE=3 SV=1	0	18.47	17	1	8	1	90	10.1	8.73	20.02	1	metabolic process;regulation of biological process	cytoplasm	DNA binding;metal ion binding	Pf02583		c2632	yohL		0	0	1.428	0.076266	0.0754375	0.362713	0.00115527	0.000724282	87.85	58.17	7.24	143.4	145.7	10.9	63	73.75	1.18	2.85643e+06	648829	2.43403e+06	4.71562e+06		2.66667e+06	2.73844e+06	2.51479e+06	509281	118766		213431
P0AC34	Fumarate hydratase class I, aerobic OS=Escherichia coli O6:H1 (strain CFT073 / ATCC 700928 / UPEC) OX=199310 GN=fumA PE=3 SV=2	0	331.078	86	36	323	22	548	60.3	6.55	925.01	36	metabolic process		catalytic activity;metal ion binding	Pf05681, Pf05683		c2004	fumA	Metabolic pathways; Carbon metabolism; Pyruvate metabolism; Biosynthesis of antibiotics; Biosynthesis of secondary metabolites; Microbial metabolism in diverse environments; Citrate cycle (TCA cycle)	7	12	0.781	16.6667	11.9048	0.532322	0.00021761	0.000835325	37.91	69.69	55.4	20.8	24.8	254.4	13.39	18.91	7.05	7.06426e+07	4.66896e+07	5.74382e+07	5.09915e+07	4.61555e+07	4.57849e+07	6.15784e+07	6.47851e+07	5.73126e+07	4.1305e+07	6.9581e+08	7.25792e+08
A0A0H2VDP0	Putative iron-regulated outer membrane virulence protein OS=Escherichia coli O6:H1 (strain CFT073 / ATCC 700928 / UPEC) OX=199310 GN=c5174 PE=3 SV=1	0	490.829	70	37	514	37	682	75.3	6.58	1591.53	37	transport	membrane	receptor activity	Pf00593, Pf07715, Pf14905		c5174	c5174		0	0	0.578	0.120438	0.0748503	0.0100292	0.0300965	0.000988652	56.97	100.84	106.1	108.8	184.5	6.6	39.5	19.51	36.6	2.37176e+08	5.28957e+08	3.16118e+08	3.64214e+08	1.94887e+08	4.52588e+08	7.13153e+08	5.74343e+08	4.98932e+08	4.27714e+08	1.60228e+07	2.11807e+07
A0A0H2VBZ5	Adenine DNA glycosylase OS=Escherichia coli O6:H1 (strain CFT073 / ATCC 700928 / UPEC) OX=199310 GN=mutY PE=3 SV=1	0.01	3.133	4	1	1	1	360	40.2	8.16	1.85	1	metabolic process;response to stimulus		catalytic activity;DNA binding	Pf00633, Pf00730, Pf10576, Pf14815		c3548	mutY	Base excision repair	1	0	1.097	7.63359	8.19672	0.979863	0.00357873	0.00110244	28.42	28.55	28.1	30.8	28	241.3	18.48	22.76	25.62	1.3084e+06	1.25303e+06	1.81938e+06	1456699	1.54633e+06	1.21885e+06	1.70063e+06	938342	1.53975e+06	1.22749e+06	9815645	16142194
A0A0H2VD06	Transcriptional Regulatory protein zraR OS=Escherichia coli O6:H1 (strain CFT073 / ATCC 700928 / UPEC) OX=199310 GN=hydG PE=4 SV=1	0	7.857	13	3	8	3	441	48.5	5.63	6.78	3	metabolic process;regulation of biological process;response to stimulus		catalytic activity;DNA binding;nucleotide binding;protein binding	Pf00072, Pf00158, Pf02954, Pf07728, Pf14532		c4962	hydG	Two-component system	1	0	1.213	8.84956	9.90099	0.920413	0.000773893	0.00130365	49.24	53.42	59.69	25.2	19.8	255	39.52	41.91	43.36	369269	646303	963836	495166	494782	822290	434324	383000			3.13887e+06	9.4146e+06
A0A0H2V7F1	Putative conserved protein OS=Escherichia coli O6:H1 (strain CFT073 / ATCC 700928 / UPEC) OX=199310 GN=c0823 PE=4 SV=1	0	23.755	36	3	24	3	67	7.5	10.05	77.19	3			protein binding	Pf13174		c0823	c0823		0	0	0.688	0.16518	0.126438	0.171617	0.0431451	0.00130365	57.39	93.25	112.75	116.3	170.9	12.9	34.38	49.45	41.2	1.43212e+07	1.13733e+07	4656518	9.65468e+06	7.47547e+06	1.93743e+07	1.20216e+07	9.95081e+06	1.29203e+07	2.94531e+07	1.76147e+06
A0A0H2V771	Probable pyruvate-flavodoxin oxidoreductase OS=Escherichia coli O6:H1 (strain CFT073 / ATCC 700928 / UPEC) OX=199310 GN=ydbK PE=3 SV=1	0	296.221	42	28	147	28	1174	128.7	5.87	429.78	28	metabolic process;transport		catalytic activity;metal ion binding	Pf00037, Pf01558, Pf01855, Pf02775, Pf10371, Pf12837, Pf12838, Pf13183, Pf13187, Pf13237, Pf13484, Pf13534, Pf13746, Pf14697		c1823	ydbK	Metabolic pathways; Carbon metabolism; Pyruvate metabolism; Glycolysis / Gluconeogenesis; Biosynthesis of antibiotics; Microbial metabolism in diverse environments; Citrate cycle (TCA cycle); Butanoate metabolism	8	0	1.052	9.17431	10.7527	0.991787	0.00406833	0.00135154	47.8	68.21	92.33	16.3	12.6	271.1	28.22	24.25	27.75	1.07238e+07	5.77414e+06	1.04582e+07	6.43729e+06	5.94512e+06	6.64386e+06	6.70509e+06	4.24536e+06	4.68117e+06	3.49661e+06	2.09965e+08	8.79693e+07
A0A0H2VB22	Aldo_ket_red domain-containing protein OS=Escherichia coli O6:H1 (strain CFT073 / ATCC 700928 / UPEC) OX=199310 GN=yghZ PE=4 SV=1	0	44.992	32	5	16	5	346	38.8	6.81	56.59	5				Pf00248		c3737	yghZ		0	0	1.387	5.64972	8.26446	0.637821	0.0261307	0.00181776	39.71	49.71	57.32	36.4	15.7	247.9	27.38	42.55	28.97	1.5467e+06	1.08515e+06	1.66264e+06	1.87654e+06	856899	629531	389568	486138	1.03699e+06	784804	12897028	1.26813e+07
Q8FL79	3-isopropylmalate dehydratase small subunit OS=Escherichia coli O6:H1 (strain CFT073 / ATCC 700928 / UPEC) OX=199310 GN=leuD PE=3 SV=3	0	260.206	89	14	394	14	201	22.6	5.4	1212.87	14	metabolic process		catalytic activity	Pf00694		c0087	leuD	Metabolic pathways; Valine, leucine and isoleucine biosynthesis; Biosynthesis of amino acids; 2-Oxocarboxylic acid metabolism; Biosynthesis of secondary metabolites; C5-Branched dibasic acid metabolism	6	0	1.139	9.90099	10.4167	0.800081	0.00540569	0.0018898	53.33	59.61	63.45	22.2	23.7	254.1	39.74	35	13.42	1.86453e+08	8.88663e+07	7.04541e+07	7.55179e+07	1.02796e+08	1.41844e+08	5.59434e+07	9.27852e+07	7.47483e+07	1.24801e+08	9.49064e+08	1.20503e+09
A0A0H2V5K2	Putative capsid completion protein OS=Escherichia coli O6:H1 (strain CFT073 / ATCC 700928 / UPEC) OX=199310 GN=c0954 PE=4 SV=1	0.047	1.805	11	1	5	1	175	19.7	5.43	2.25	1	cell organization and biogenesis			Pf05926		c0954	c0954		0	0	0.911	0.11812	0.104723	0.920413	0.00533575	0.00191034	15.12	44.47	42.89	133.8	151.4	14.8	12.9	9.4	53.1	4.50421e+07	45467844	3.21053e+07	4.47201e+07	35342008	49422172	50992700	4.57187e+07	3.93796e+07	37230228	1.46352e+07	4.16292e+06
P0AEN9	L-fucose mutarotase OS=Escherichia coli O6:H1 (strain CFT073 / ATCC 700928 / UPEC) OX=199310 GN=fucU PE=3 SV=1	0	11.037	16	2	15	2	140	15.5	5.86	31.61	2	metabolic process	cytoplasm	catalytic activity	Pf05025		c3374	fucU		0	0	1.174	6.09756	6.80272	0.904801	0.00591315	0.00201202	55.05	78.24	90.33	27.9	17.2	254.9	36.76	43.9	22.07	2.40825e+06	3.10787e+06	5967325	3.77749e+06	3.80303e+06	1.49337e+06	4.15636e+06	2.06402e+06	3.90053e+06	2.16175e+06	31839511	4.35673e+07
A0A0H2VAU3	IucB protein OS=Escherichia coli O6:H1 (strain CFT073 / ATCC 700928 / UPEC) OX=199310 GN=iucB PE=4 SV=1	0	70.949	31	10	64	10	315	37.2	6.95	114.94	10				Pf13523		c3626	iucB	Microbial metabolism in diverse environments; Lysine degradation	2	0	0.745	0.13328	0.116185	0.36703	0.010094	0.00260011	50.43	50.41	45.4	128.7	163.6	7.7	24.63	24.27		1.46628e+07	1.4262e+07	1.45853e+07	1.72594e+07	7.30521e+06	1.86858e+07	2.21222e+07	23145971	1.60668e+07	1.12656e+07		942498
A0A0H2V4N5	(2R,3S)-2-methylisocitrate dehydratase OS=Escherichia coli O6:H1 (strain CFT073 / ATCC 700928 / UPEC) OX=199310 GN=acnB PE=3 SV=1	0	821.096	77	56	1039	56	916	99.2	6.13	3036.07	56	metabolic process	cytosol	catalytic activity;metal ion binding	Pf00330, Pf06434, Pf11791		c0147	acnB	Metabolic pathways; Carbon metabolism; Glyoxylate and dicarboxylate metabolism; Biosynthesis of amino acids; Propanoate metabolism; 2-Oxocarboxylic acid metabolism; Biosynthesis of antibiotics; Biosynthesis of secondary metabolites; Microbial metabolism in diverse environments; Citrate cycle (TCA cycle)	10	0	0.94	8.77193	9.70874	0.98039	0.0103788	0.00285279	62.57	95.82	88.82	17.7	21.8	260.5	49.99	34.94	6.05	3.17749e+08	1.17502e+08	1.00072e+08	111173885	1.65853e+08	2.576e+08	1.25701e+08	1.41853e+08	1.01177e+08	1.75997e+08	2.15559e+09	2.13496e+09
A0A0H2V8V1	Superoxide dismutase [Cu-Zn] OS=Escherichia coli O6:H1 (strain CFT073 / ATCC 700928 / UPEC) OX=199310 GN=sodC PE=3 SV=1	0	189.298	76	10	237	10	190	19.6	6.33	905.48	10	metabolic process;response to stimulus		antioxidant activity;catalytic activity;metal ion binding	Pf00080		c2038	sodC		0	0	1.298	0.0716076	0.0905387	0.362713	0.00163963	0.00294973	45.77	64.53	55.61	171.5	119.9	8.6	14.12	18.45	27.75	1.7157e+08	1.4708e+08	1.47851e+08	1.72964e+08	1.03828e+08	8.7305e+07	1.39157e+08	1.0155e+08	9.6269e+07	1.19502e+08	4.50925e+06	6.54206e+06
P0A6Q7	3-hydroxyacyl-[acyl-carrier-protein] dehydratase FabZ OS=Escherichia coli O6:H1 (strain CFT073 / ATCC 700928 / UPEC) OX=199310 GN=fabZ PE=3 SV=1	0	61.845	46	5	63	5	151	17	7.39	173.49	5	metabolic process	cytoplasm	catalytic activity	Pf07977		c0217	fabZ	Metabolic pathways; Biotin metabolism; Fatty acid biosynthesis; Fatty acid metabolism	4	0	0.918	6.17284	6.75676	0.920413	0.00657587	0.00321743	36.22	87.97	88.98	31.7	36.4	231.9	27.11	19	30.67	2.27634e+06	3.52358e+06	4.37715e+06	2.90295e+06	2.70879e+06	4.33782e+06	3.74145e+06	3.03492e+06	3.15345e+06	2.34683e+06	2.66049e+07	3.65987e+07
A0A0H2VFA6	Uncharacterized protein OS=Escherichia coli O6:H1 (strain CFT073 / ATCC 700928 / UPEC) OX=199310 GN=yigA PE=4 SV=1	0	8.546	18	3	4	3	235	26.7	6.62	5.47	3				Pf04340		c4731	yigA		0	0	0.01	100	0.124316	4.24902e-16	2.66707e-16	0.00343824			80.27		268	32			96.06						4921153					2.89601e+06	486858
P0AEQ0	Glycolate oxidase subunit GlcD OS=Escherichia coli O6:H1 (strain CFT073 / ATCC 700928 / UPEC) OX=199310 GN=glcD PE=3 SV=1	0	73.855	35	12	44	12	499	53.8	5.17	90.47	12	metabolic process		catalytic activity;nucleotide binding	Pf01565, Pf02913		c3709	glcD	Metabolic pathways; Glyoxylate and dicarboxylate metabolism; Biosynthesis of antibiotics; Biosynthesis of secondary metabolites; Microbial metabolism in diverse environments	5	0	0.953	7.69231	6.21118	0.980623	0.00097235	0.00353552	36.26	69.63	75.18	4.6	8.8	286.6	66.38	66.69	57.07	1.34994e+06	251492	1.20373e+06	494893	346825	1.91073e+06	389130	2.4311e+06	729682	879621	2.60341e+07	1.37003e+07
A0A0H2VC61	IucD protein OS=Escherichia coli O6:H1 (strain CFT073 / ATCC 700928 / UPEC) OX=199310 GN=iucD PE=4 SV=1	0	439.121	69	31	538	31	445	50.9	7.65	1412.71	31	metabolic process		catalytic activity;nucleotide binding	Pf00743, Pf13434, Pf13738		c3624	iucD	Microbial metabolism in diverse environments; Lysine degradation	2	0	0.664	0.143143	0.0924727	0.102468	0.0642388	0.00354633	45.74	114.37	122.06	115	175.2	9.8	13.2	14.1	10.11	2.55055e+08	2.54546e+08	3.09791e+08	2.46056e+08	2.08118e+08	351345315	3.96413e+08	4.19941e+08	3.41492e+08	2.75684e+08	3.15182e+07	2.21716e+07
A0A0H2V4N2	Uncharacterized protein OS=Escherichia coli O6:H1 (strain CFT073 / ATCC 700928 / UPEC) OX=199310 GN=ykgE PE=4 SV=1	0	83.997	42	6	35	6	239	26	6.74	115.65	6				Pf02754		c0422	ykgE		0	0	1	8.62069	6.32911	0.997877	0.000717788	0.00486967	41.89	36.72	39.14	15.6	15.8	268.6	47.24	94.69	17.61	1.35709e+06	1.59209e+06	435286	1.71285e+06	679340	3.7993e+06	1.38442e+06	412833	1.17057e+06	357835	3.55082e+07	1.99892e+07
P0AAX4	Uncharacterized protein YbiJ OS=Escherichia coli O6:H1 (strain CFT073 / ATCC 700928 / UPEC) OX=199310 GN=ybiJ PE=3 SV=1	0	12.72	21	1	8	1	86	8.6	8.5	30.09	1				Pf07338		c0886	ybiJ		0	0	0.356	0.476417	0.137419	1.70752e-07	0.80365	0.00501694	78.41	39.17	78.12	71.5	200.9	27.6	21.73	64.12	40.29	2.38886e+06	1328608		2282753	1.89409e+06	6168302	3376229	2.8677e+06	1.21717e+07	1.10958e+07	764405
A0A0H2V7D6	Methylated-DNA--protein-cysteine methyltransferase OS=Escherichia coli O6:H1 (strain CFT073 / ATCC 700928 / UPEC) OX=199310 GN=ogt PE=3 SV=1	0	22.198	33	4	7	4	171	19.2	8.29	20.36	4	metabolic process;response to stimulus	cytoplasm	catalytic activity	Pf01035, Pf02870		c1808	ogt		0	0	0.01	100	7.69231	4.24902e-16	2.66707e-16	0.00518521			48.2		13.7	286.3		36.52	8.54						437222	292351			192389	8.45706e+06	6.01148e+06
P0ABQ1	Coenzyme A biosynthesis bifunctional protein CoaBC OS=Escherichia coli O6:H1 (strain CFT073 / ATCC 700928 / UPEC) OX=199310 GN=coaBC PE=3 SV=2	0	35.836	20	4	11	4	406	43.4	7.49	34.23	4	metabolic process		catalytic activity;metal ion binding;nucleotide binding	Pf02441, Pf04127, Pf13579		c4463	dfp	Metabolic pathways; Pantothenate and CoA biosynthesis	2	0	0.981	4.40529	9.25926	0.991787	0.124248	0.00518521	37.58	51.87	133.84	51.2	45.2	203.6	18.32	62.7	44.03	627003		742406			153336	589761	729078			3240842	5.03547e+06
A0A0H2V7I7	Uncharacterized protein OS=Escherichia coli O6:H1 (strain CFT073 / ATCC 700928 / UPEC) OX=199310 GN=yncE PE=4 SV=1	0	280.72	76	27	490	27	353	38.7	9.31	1374.81	27			protein binding	Pf10282, Pf13360		c1877	yncE		0	0	0.828	0.11236	0.0997606	0.711513	0.0216843	0.00550495	53.99	115.23	122.17	130.4	153.3	16.3	11.09	21.72	5.69	4.7096e+08	4.87992e+08	4.55628e+08	5.84627e+08	4.37078e+08	5.53684e+08	5.75214e+08	4.26476e+08	6.43177e+08	7.19803e+08	7.57649e+07	6.18936e+07
A0A0H2V7P6	Hypoth_Ymh domain-containing protein OS=Escherichia coli O6:H1 (strain CFT073 / ATCC 700928 / UPEC) OX=199310 GN=c0946 PE=4 SV=1	0	44.177	27	8	24	8	384	44	5.49	57.19	8				Pf09509		c0946	c0946		0	0	2.703	5.40541	6.49351	0.00881759	0.0266398	0.00551803	81.16	55.69	61.24	14.1	9.6	276.3	93.1	51.38	11.82		655857	604785	187091	1877225	555874	173254	732259	269172	405859	1.54238e+07	1.41047e+07
A0A0H2VDD2	NAD(P)-bd_dom domain-containing protein OS=Escherichia coli O6:H1 (strain CFT073 / ATCC 700928 / UPEC) OX=199310 GN=chuY PE=1 SV=1	0	167.761	87	9	135	9	207	21.8	6.38	477.4	9				Pf13460		c4316	chuY		0	0	1.008	0.110865	0.127992	0.992319	0.00937972	0.00575233	30.57	116.46	118.88	144.6	148.6	6.7	10.33	10.35	30.48	63065696	7.3707e+07	6.02966e+07	7.24628e+07	6.19673e+07	6.76281e+07	5.55293e+07	6.88449e+07	6.47084e+07	6.63621e+07	3.92267e+06	4.80069e+06
A0A0H2V715	SitB protein OS=Escherichia coli O6:H1 (strain CFT073 / ATCC 700928 / UPEC) OX=199310 GN=sitB PE=4 SV=1	0	125.48	65	14	155	14	275	30.1	8.65	512.9	14			catalytic activity;nucleotide binding	Pf00005, Pf13304, Pf13476, Pf13558		c1599	sitB	ABC transporters	1	0	0.849	0.0831048	0.101174	0.788339	0.00322023	0.0064202	53.22	100.32	89.71	137.9	150.2	11.9	10.33	10.54	21.41	1.39606e+08	9.84344e+07	1.09751e+08	1.06501e+08	1.07936e+08	1.23768e+08	1.08816e+08	1.23188e+08	107907031	1.33349e+08	1.47551e+07	1.02641e+07
A0A0H2V534	Enterobactin synthetase component E OS=Escherichia coli O6:H1 (strain CFT073 / ATCC 700928 / UPEC) OX=199310 GN=entE PE=4 SV=1	0	118.694	41	15	94	15	536	59	5.73	268.9	15	metabolic process		catalytic activity	Pf00501, Pf13193		c0681	entE	Biosynthesis of antibiotics; Biosynthesis of secondary metabolites; Biosynthesis of siderophore group nonribosomal peptides	3	0	0.756	0.192271	0.155448	0.398081	0.0628091	0.0070697	56.27	60.5	58.17	127.9	161.1	11	35.67	21.71	75.89	1.63266e+07	2.82781e+07	3.73251e+07	2.39036e+07	17116662	2.94007e+07	4.47743e+07	3.52274e+07	2.74224e+07	2.47889e+07	1.02915e+06	4.2007e+06
A0A0H2V5R2	Enterobactin synthetase component F OS=Escherichia coli O6:H1 (strain CFT073 / ATCC 700928 / UPEC) OX=199310 GN=entF PE=4 SV=1	0	371.772	46	38	307	38	1293	142	5.19	825.82	38	metabolic process		catalytic activity	Pf00501, Pf00550, Pf00668, Pf00975		c0673	entF	Biosynthesis of antibiotics; Biosynthesis of secondary metabolites; Biosynthesis of siderophore group nonribosomal peptides	3	0	0.783	0.136351	0.109661	0.524776	0.036907	0.00945794	54.92	83.18	88.75	127.5	166.5	5.9	34.45	19.96	75.58	8.61712e+07	1.62147e+08	1.72334e+08	1.223e+08	7.88608e+07	1.48087e+08	1.94972e+08	1.55895e+08	1.45415e+08	1.01205e+08	2.41387e+06	1.60898e+07
A0A0H2VCV0	Glutamate synthase [NADPH] large chain OS=Escherichia coli O6:H1 (strain CFT073 / ATCC 700928 / UPEC) OX=199310 GN=gltB PE=3 SV=1	0	887.184	66	74	650	74	1522	167.2	6.77	1893.18	74	metabolic process		catalytic activity	Pf00310, Pf01493, Pf01645, Pf04898		c3973	gltB	Metabolic pathways; Alanine, aspartate and glutamate metabolism; Biosynthesis of amino acids; Biosynthesis of antibiotics; Biosynthesis of secondary metabolites; Microbial metabolism in diverse environments; Nitrogen metabolism	7	0	0.864	9.52381	7.8125	0.851426	0.00661492	0.0101489	45.43	88.6	77.25	37.3	48.9	213.8	19.41	12.19	20.29	9.04127e+07	1.41219e+08	1.20611e+08	1.20668e+08	9.29206e+07	2.04917e+08	1.58812e+08	1.50433e+08	1.38304e+08	1.56229e+08	1.11059e+09	7.52441e+08
Q8FJ35	Iron uptake system component EfeO OS=Escherichia coli O6:H1 (strain CFT073 / ATCC 700928 / UPEC) OX=199310 GN=efeO PE=2 SV=1	0	680.288	87	49	1253	49	375	41.1	5.17	3840.89	49				Pf09375, Pf13473		c1156	ycdO		0	0	0.428	0.298775	0.112587	4.60553e-06	0.484973	0.0108981	68.74	84.94	98.11	85.4	191.7	22.9	40.79	12.34	23.95	4.66169e+08	1.28167e+09	7.78054e+08	9.33631e+08	5.44263e+08	2.11592e+09	1.76356e+09	1.58302e+09	1.62532e+09	2.03089e+09	2.90576e+08	1.47167e+08
A0A0H2V5V1	Bifunctional protein PutA OS=Escherichia coli O6:H1 (strain CFT073 / ATCC 700928 / UPEC) OX=199310 GN=putA PE=3 SV=1	0	338.383	39	34	213	34	1342	146.4	6.04	631.3	34	metabolic process;regulation of biological process		catalytic activity;DNA binding	Pf00171, Pf01619, Pf14850		c1151	putA	Metabolic pathways; Alanine, aspartate and glutamate metabolism; Arginine and proline metabolism; Biosynthesis of antibiotics; Biosynthesis of secondary metabolites	5	0	0.931	7.93651	7.57576	0.968867	0.0173849	0.0119345	41.06	95.37	79.06	87.6	94.4	118.1	6.91	5.07	8.28	2.18323e+08	2.27576e+08	2.24549e+08	1.98611e+08	1.96498e+08	2.25904e+08	2.18842e+08	2.27251e+08	2.15183e+08	2.29607e+08	3.68219e+08	3.18638e+08
Q8FJY8	Pyrimidine-specific ribonucleoside hydrolase RihA OS=Escherichia coli O6:H1 (strain CFT073 / ATCC 700928 / UPEC) OX=199310 GN=rihA PE=3 SV=2	0	46.922	28	4	24	4	311	33.9	4.97	71.38	4	metabolic process	cytoplasm	catalytic activity	Pf01156		c0735	rihA		0	0	0.917	4.90196	5.84795	0.9659	0.0528776	0.0125589	18	53.22	40.97	16.9	24.2	258.9	58.2	36.04	34.36	554702	602204	1.77236e+06	1.06308e+06	557460	759235	1.35825e+06	568785	967472		1.16638e+07	1.4033e+07
A0A0H2V803	dATP pyrophosphohydrolase OS=Escherichia coli O6:H1 (strain CFT073 / ATCC 700928 / UPEC) OX=199310 GN=ntpA PE=4 SV=1	0.034	2.071	7	1	1	1	147	16.9	5.83	1.67	1	metabolic process		catalytic activity	Pf00293		c2279	ntpA	Folate biosynthesis	1	0	0.74	0.18305	0.152532	0.291165	0.0641879	0.0125589	49.25	20.17	37.44	125.9	151	23.1	30.51	31.73	13.54	5132253	4.76667e+06	1.86161e+06	4.32999e+06	3535223	7963337	3.52608e+06	4.99228e+06	3.93612e+06	6082207
A0A0H2VB19	Ferric enterobactin transport ATP-binding protein fepC OS=Escherichia coli O6:H1 (strain CFT073 / ATCC 700928 / UPEC) OX=199310 GN=c3774 PE=4 SV=1	0	27.211	30	6	10	6	269	29.9	7.62	12.56	6			catalytic activity;nucleotide binding	Pf00005, Pf02463, Pf13175, Pf13304, Pf13476, Pf13555		c3774	c3774	ABC transporters	1	0	1.159	0.943396	0.176025	0.804798	0.999983	0.0221302	62.18	75.97	132.45	115.3	149	35.8	30	47.81	11.79	1.16133e+07	1.11739e+07	2.03646e+07	1.30731e+07	1.65503e+07	8.93839e+06	1.69434e+07	1.78882e+07	2.83478e+07	1.18449e+07	4.52842e+06	3.8508e+06
Q8FLB4	4-hydroxy-tetrahydrodipicolinate reductase OS=Escherichia coli O6:H1 (strain CFT073 / ATCC 700928 / UPEC) OX=199310 GN=dapB PE=3 SV=1	0	183.568	63	13	107	13	273	28.8	5.76	311.59	13	metabolic process	cytoplasm	catalytic activity	Pf01113, Pf05173		c0037	dapB	Metabolic pathways; Biosynthesis of amino acids; Biosynthesis of antibiotics; Biosynthesis of secondary metabolites; Microbial metabolism in diverse environments; Monobactam biosynthesis; Lysine biosynthesis	7	0	1.054	4.60829	5.98802	0.9659	0.087623	0.0314177	45.12	91.45	83.41	48.9	54.9	196.2	18.17	19.03	69.41	2.4372e+07	1.40719e+07	1.58509e+07	1.66672e+07	1.52819e+07	1.89585e+07	1.51031e+07	1.8279e+07	1.58335e+07	2.30219e+07	2.29175e+08	5.08143e+07
P0ABR2	DNA damage-inducible protein I OS=Escherichia coli O6:H1 (strain CFT073 / ATCC 700928 / UPEC) OX=199310 GN=dinI PE=3 SV=1	0.015	2.735	22	1	1	1	81	8.9	4.75	2.29	1	cell communication;metabolic process;response to stimulus			Pf06183		c1328	dinI		0	0	0.924	0.164663	0.181984	0.927747	0.0216648	0.0329623	54.59	81.66	73.54	117.3	163.4	19.3	32.37	61.21	70.98	6199710	9532616	5.58461e+06				5.08249e+06	12305788			4.3545e+06	962492
A0A0H2VBT7	Uncharacterized protein OS=Escherichia coli O6:H1 (strain CFT073 / ATCC 700928 / UPEC) OX=199310 GN=chuX PE=4 SV=1	0	171.872	64	12	238	12	164	18.3	6.19	683.95	12	transport			Pf05171, Pf06228		c4315	chuX		0	0	0.896	0.101163	0.141103	0.920413	0.0128212	0.037126	36.77	119.28	107.55	135.6	159.9	4.5	18.96	10.88	47.45	1.98172e+08	1.47221e+08	2.09744e+08	1.47459e+08	1.24676e+08	1.46117e+08	1.96171e+08	1.76685e+08	1.57943e+08	1.63864e+08	8.67113e+06	1.23592e+07
A0A0H2V7F4	Uncharacterized protein OS=Escherichia coli O6:H1 (strain CFT073 / ATCC 700928 / UPEC) OX=199310 GN=ybgS PE=4 SV=1	0	183.733	56	9	185	9	126	12.9	4.88	810.83	9				Pf13985		c0829	ybgS		0	0	1.893	0.0608458	0.151561	0.000759776	0.000747355	0.0403779	71.37	103.6	97.13	203.8	96	0.2	34.11	57.9	64.63	1.07018e+08	2.20129e+08	1.15556e+08	2.09231e+08	1.91111e+08	7.94571e+07	1.06404e+08	4.88703e+07	8.97243e+07	2.02227e+08	659144	177376
Q8FAY8	Acetyl-coenzyme A synthetase OS=Escherichia coli O6:H1 (strain CFT073 / ATCC 700928 / UPEC) OX=199310 GN=acs PE=3 SV=1	0	306.123	53	27	249	27	652	71.9	5.8	795.06	27	metabolic process		catalytic activity;metal ion binding;nucleotide binding	Pf00501, Pf13193		c5064	acs	Metabolic pathways; Carbon metabolism; Pyruvate metabolism; Propanoate metabolism; Methane metabolism; Glycolysis / Gluconeogenesis; Biosynthesis of antibiotics; Biosynthesis of secondary metabolites; Microbial metabolism in diverse environments	9	0	1.681	3.58423	5.98802	0.00701465	0.304557	0.0414676	55.67	72.07	67.21	50.6	30.6	218.9	36.51	34.26	23.37	3.70746e+07	4.39826e+07	7.5595e+07	5.57257e+07	3.04847e+07	1.86822e+07	4.17651e+07	2.96832e+07	2.46426e+07	1.81613e+07	2.14628e+08	2.83526e+08
Q8FDN6	Malate synthase G OS=Escherichia coli O6:H1 (strain CFT073 / ATCC 700928 / UPEC) OX=199310 GN=glcB PE=3 SV=3	0	537.954	63	41	686	41	723	80.4	5.91	1900.96	41	metabolic process	cytoplasm	catalytic activity;metal ion binding	Pf01274, Pf13073		c3705	glcB	Metabolic pathways; Carbon metabolism; Pyruvate metabolism; Glyoxylate and dicarboxylate metabolism; Biosynthesis of secondary metabolites; Microbial metabolism in diverse environments	6	0	0.784	8	5.95238	0.528676	0.0166775	0.0418098	56.43	81.15	78.4	21.5	25	253.6	32.3	38.39	24.79	1.99515e+08	9.51751e+07	1.01724e+08	1.1215e+08	8.44019e+07	1.18461e+08	1.54089e+08	2.43599e+08	1.06537e+08	1.12115e+08	9.94773e+08	9.77193e+08
A0A0H2V6M5	LUD_dom domain-containing protein OS=Escherichia coli O6:H1 (strain CFT073 / ATCC 700928 / UPEC) OX=199310 GN=ykgG PE=4 SV=1	0	75.853	41	9	36	9	282	31	8.98	88.09	9				Pf02589		c0424	ykgG		0	0	1.105	3.7594	5.05051	0.914896	0.170883	0.0418098	51.57	88.43	101.73	101.2	11.7	187	19.66	114.91	10.76	2.15704e+07	3.32302e+07	2.9252e+07	2.96971e+07	2.15538e+07	3.345e+07	3.66231e+07	1.15032e+06	3.1374e+06	2.72085e+06	7.35587e+07	5.02172e+07
A0A0H2VA45	Glucitol operon activator protein OS=Escherichia coli O6:H1 (strain CFT073 / ATCC 700928 / UPEC) OX=199310 GN=gutM PE=4 SV=1	0	38.479	45	3	22	3	119	13	10.48	51.34	3				Pf06923		c3260	gutM		0	0	1.028	0.218627	0.194326	0.992463	0.0824202	0.043645	43.72	25.53	9.08	139.1	148.4	12.5	46.04	40.84		4.7547e+06	8.02323e+06	11265784	8.23963e+06	2.9892e+06	5579913	8.84848e+06	8931124	7.93592e+06	2453988		792194
A0A0H2V7Y9	Uncharacterized protein OS=Escherichia coli O6:H1 (strain CFT073 / ATCC 700928 / UPEC) OX=199310 GN=c2225 PE=4 SV=1	0.033	2.076	8	1	2	1	253	28.4	6.87	2.03	1						c2225	c2225		0	0	1.127	4.85437	5.71429	0.970254	0.0916705	0.0463695	43.45	49.32	52.53	45.5	42.1	212.4	21.7	34.94	35.17	757361	629449	1.07152e+06	814514	690869		614083	956622	757759	392552	2.80678e+06	6221368
A0A0H2VEE4	Coproporphyrinogen-III oxidase OS=Escherichia coli O6:H1 (strain CFT073 / ATCC 700928 / UPEC) OX=199310 GN=hemN PE=3 SV=1	0	56.429	22	8	40	8	459	52.9	5.86	82.96	8	metabolic process	cytoplasm	catalytic activity;metal ion binding	Pf04055, Pf06969		c4816	hemN	Metabolic pathways; Porphyrin and chlorophyll metabolism; Biosynthesis of secondary metabolites	3	0	0.859	6.53595	4.329	0.745748	0.00427066	0.0469935	34.13	80.21	122.8	42	49.2	208.8	24.12	23.58	5.96	4.00821e+06	4.38434e+06	6.52885e+06	4.10242e+06	4.77748e+06	4.79295e+06	6.12213e+06	5.03044e+06	6.84932e+06	3.86713e+06	2.71839e+07	2.5713e+07
A0A0H2V636	Phospho-2-dehydro-3-deoxyheptonate aldolase OS=Escherichia coli O6:H1 (strain CFT073 / ATCC 700928 / UPEC) OX=199310 GN=c1220 PE=3 SV=1	0	106.815	47	12	109	12	358	39.8	8.28	250.22	12	metabolic process		catalytic activity	Pf00793		c1220	c1220	Metabolic pathways; Biosynthesis of amino acids; Phenylalanine, tyrosine and tryptophan biosynthesis; Biosynthesis of antibiotics; Biosynthesis of secondary metabolites; Quorum sensing	6	0	0.828	0.209644	0.191571	0.663252	0.0850574	0.0471769	38.33	86.98	96.33	129.4	154.1	16.5	34.12	27.06	94.53	2.46825e+07	4.50084e+07	4.70949e+07	3.18862e+07	2.17219e+07	3.57441e+07	5.95047e+07	3.65049e+07	3.68415e+07	2.8334e+07	818131	1.38214e+07
A0A0H2V9B9	Aconitate hydratase OS=Escherichia coli O6:H1 (strain CFT073 / ATCC 700928 / UPEC) OX=199310 GN=acnA PE=3 SV=1	0	389.874	53	33	226	33	891	97.7	5.82	674.69	33	metabolic process		catalytic activity;metal ion binding	Pf00330, Pf00694		c1745	acnA	Metabolic pathways; Carbon metabolism; Glyoxylate and dicarboxylate metabolism; Biosynthesis of amino acids; 2-Oxocarboxylic acid metabolism; Biosynthesis of antibiotics; Biosynthesis of secondary metabolites; Microbial metabolism in diverse environments; Citrate cycle (TCA cycle)	9	0	1.406	3.98406	5.78035	0.190949	0.227856	0.0471769	56.55	59.08	86.72	34.9	22.4	242.7	13.03	11.9	18.48	2.56308e+07	2.23647e+07	2.79321e+07	2.15539e+07	1.86044e+07	1.47904e+07	1.669e+07	1.39574e+07	1.33232e+07	1.09454e+07	1.78992e+08	2.15528e+08
A0A0H2V539	Carbon starvation protein A OS=Escherichia coli O6:H1 (strain CFT073 / ATCC 700928 / UPEC) OX=199310 GN=cstA PE=3 SV=1	0.006	3.937	2	1	2	1	701	75.1	7.9	3.94	1	cell communication;response to stimulus	membrane		Pf02554, Pf13722		c0685	cstA		0	0	2.649	2.13675	5.40541	1.5329e-05	0.639479	0.048314	37.72	20.72	47.17	84.7	33.7	181.6	17.51	58.22	11.33	3175365	3521409	3.99975e+06	3.57416e+06	4.24558e+06	902265	1.43011e+06	3.26949e+06	1.62832e+06	1.00671e+06	8.0457e+06	9532760
Q8FF10	Autonomous glycyl radical cofactor OS=Escherichia coli O6:H1 (strain CFT073 / ATCC 700928 / UPEC) OX=199310 GN=grcA PE=3 SV=2	0	147.019	87	13	250	12	127	14.3	5.17	653.93	13	metabolic process		catalytic activity	Pf01228		c3103	yfiD		0	1	1.145	4.80769	5.68182	0.782084	0.129567	0.0505191	62.9	101.6	101.46	57.4	36.9	205.7	38.35	33.37	13.87	2.10084e+08	1.38612e+08	7.21421e+07	8.68708e+07	1.24981e+08	1.55333e+08	8.99931e+07	8.36802e+07	8.20863e+07	6.26854e+07	7.05235e+08	4.72145e+08
A0A0H2V7P3	Hypothetical metabolite transport protein ydfJ OS=Escherichia coli O6:H1 (strain CFT073 / ATCC 700928 / UPEC) OX=199310 GN=ydfJ PE=3 SV=1	0	44.569	13	4	32	4	455	49.3	8.94	75.58	4	transport	membrane	transporter activity	Pf00083, Pf07690, Pf13347		c1969	ydfJ		0	0	0.974	0.223764	0.216591	0.993752	0.129567	0.0505191	48.41	106.72	94.79	149.4	138.7	11.9	69.95	47.39	63.87	187952	1.48559e+07	16677686	1.46827e+07	4.79787e+06	4.07005e+06	17153687	1.4486e+07	1.12326e+07		703930	2.85829e+06
P60717	Lipoyl synthase OS=Escherichia coli O6:H1 (strain CFT073 / ATCC 700928 / UPEC) OX=199310 GN=lipA PE=3 SV=1	0	101.657	38	9	65	9	321	36	7.94	151.57	9	metabolic process	cytoplasm	catalytic activity;metal ion binding	Pf04055		c0718	lipA	Metabolic pathways; Lipoic acid metabolism	2	0	1.123	3.7037	4.54545	0.886009	0.168187	0.0509066	35.09	62.21	69.11	51.4	56.3	192.3	7.07	22.22	7.96	1.32742e+07	1.31161e+07	1.34167e+07	1.45163e+07	1.32899e+07	1.57643e+07	1.04226e+07	9.4912e+06	1.44985e+07	1.39293e+07	6.55353e+07	5.88992e+07
A0A0H2V6X0	Respiratory nitrate reductase 1 beta chain OS=Escherichia coli O6:H1 (strain CFT073 / ATCC 700928 / UPEC) OX=199310 GN=narH PE=4 SV=1	0	110.487	43	16	57	10	512	58	6.77	147.26	16	metabolic process		catalytic activity	Pf12837, Pf12838, Pf13237, Pf13247, Pf14711		c1686	narH	Microbial metabolism in diverse environments; Nitrogen metabolism; Two-component system	3	5	1.049	5.2356	4.62963	0.997371	0.0181197	0.0519545	46.92	56.2	38.3	4.4	6.6	288.9	120.79	138.91	16.62		606603	554690	345990	3.22552e+06	2.67713e+06	887805	460437	262426	8513835	6.37464e+07	4.13263e+07
A0A0H2VFL6	Malate synthase OS=Escherichia coli O6:H1 (strain CFT073 / ATCC 700928 / UPEC) OX=199310 GN=aceB PE=3 SV=1	0	76.024	30	9	39	9	539	61	5.77	95.64	9	metabolic process		catalytic activity	Pf01274		c4971	aceB	Metabolic pathways; Carbon metabolism; Pyruvate metabolism; Glyoxylate and dicarboxylate metabolism; Biosynthesis of secondary metabolites; Microbial metabolism in diverse environments	6	0	1.421	4	4.29185	0.637821	0.091774	0.0519545	99.21	56.28	59.07	12.3	15	272.8	44.13	49.1	19.79	367599	670467	760000	757056	1.15717e+06	934881	490984	1.63022e+06	1.62019e+06	788924	2.06148e+07	1.25261e+07
A0A0H2V986	Uncharacterized protein OS=Escherichia coli O6:H1 (strain CFT073 / ATCC 700928 / UPEC) OX=199310 GN=yfeA PE=4 SV=1	0.056	1.699	2	1	1	1	749	85.7	8.44	0	1		membrane		Pf00563, Pf00990, Pf05231		c2933	yfeA		0	0	0.01	100	5.37634	4.24902e-16	2.66707e-16	0.051989			54.12		47	253		58.3	10.72							1.13204e+06		1.61841e+06	432384	6.92482e+06	5.95543e+06
Q8FFM1	Bifunctional polymyxin resistance protein ArnA OS=Escherichia coli O6:H1 (strain CFT073 / ATCC 700928 / UPEC) OX=199310 GN=arnA PE=3 SV=1	0	10.619	5	2	5	2	660	74.3	6.98	13.62	2	metabolic process;response to stimulus		catalytic activity	Pf00551, Pf01370, Pf02911		c2797	yfbG	Amino sugar and nucleotide sugar metabolism; Cationic antimicrobial peptide (CAMP) resistance	2	0	2.48	3.04878	8.26446	0.0640014	0.576117	0.0519977	66.46	19.48	27.98	68.3	23.6	208.1	63.21	24.1	6.77		42924.4		210745	203296	67388.6		53679.3	72383.1	90631.3	682442	702937
P0AF64	HTH-type transcriptional repressor NsrR OS=Escherichia coli O6:H1 (strain CFT073 / ATCC 700928 / UPEC) OX=199310 GN=nsrR PE=3 SV=1	0	7.508	18	1	1	1	141	15.6	7.87	3.59	1	metabolic process;regulation of biological process		DNA binding;metal ion binding	Pf01978, Pf02082		c5262	yjeB		0	0	3.508	2.34742	8.26446	0.00149648	0.757166	0.0532423	0	19.61	19.61	82.6	23.5	193.9			24.07				320365		92459.7					798703	810606
P0AET3	Acid stress chaperone HdeB OS=Escherichia coli O6:H1 (strain CFT073 / ATCC 700928 / UPEC) OX=199310 GN=hdeB PE=3 SV=1	0	121.873	55	6	655	6	108	12	6.01	1709.27	6	response to stimulus		protein binding	Pf06411		c4320	hdeB		0	0	0.811	0.199045	0.155087	0.637821	0.182968	0.0534196	40.86	71.02	77.52	135.1	144.9	20	22.4	19.66	48.6	9.18149e+08	7.50696e+08	4.61154e+08	8.82059e+08	7.75627e+08	8.70349e+08	8.51732e+08	8.82846e+08	9.63435e+08	1.22321e+09	1.20951e+08	1.15897e+08
P0AG21	GTP pyrophosphokinase OS=Escherichia coli O6:H1 (strain CFT073 / ATCC 700928 / UPEC) OX=199310 GN=relA PE=3 SV=1	0	94.865	26	12	52	12	744	83.8	6.77	126.25	12	metabolic process		catalytic activity;nucleotide binding	Pf01842, Pf02824, Pf04607, Pf13291, Pf13328		c3347	relA	Purine metabolism	1	0	0.938	4.16667	4.09836	0.952743	0.0628091	0.0607199	52.82	48.51	53.06	42.9	24.8	232.3	17.41	29.39	20.34	3.93377e+06	3.64606e+06	4.33834e+06	2.88312e+06	2.72592e+06	3.42183e+06	2.011e+06	3.31498e+06	1.92956e+06	1.82644e+06	2.43137e+07	2.81899e+07
A0A0H2V6A6	Acyl_transf_3 domain-containing protein OS=Escherichia coli O6:H1 (strain CFT073 / ATCC 700928 / UPEC) OX=199310 GN=ycfT PE=4 SV=1	0.045	1.855	6	1	4	1	357	40.9	9.45	0	1		membrane	catalytic activity	Pf01757		c1390	ycfT		0	0	4.3	1.21359	6.17284	2.37892e-07	0.989463	0.0607199	119.5	36.69	101.41	123	28.6	148.3	14.98	120.94	40.86	1.83154e+06	2.03822e+06	1.48707e+06	2.02003e+06	1.36769e+06	54381.1	182266	1.96901e+06	361724	599755	4.88283e+06	2.80308e+06
Q8FJP8	UvrABC system protein B OS=Escherichia coli O6:H1 (strain CFT073 / ATCC 700928 / UPEC) OX=199310 GN=uvrB PE=3 SV=3	0	68.261	24	9	56	9	673	76.2	5.27	118.19	9	cell communication;metabolic process;response to stimulus	cytoplasm	catalytic activity;DNA binding;nucleotide binding;protein binding	Pf00270, Pf00271, Pf02151, Pf04851, Pf12344		c0860	uvrB	Nucleotide excision repair	1	0	1.441	3.16456	4.09836	0.134694	0.167681	0.0614956	85.48	47.03	77.53	147.5	53.8	98.6	17.8	59.67	12.4	2.07288e+07	2.42297e+07	2.47135e+07	2.53153e+07	2.87043e+07	9.71221e+06	9.24764e+06	1.83063e+07	8.05896e+06	2.40937e+06	2.44581e+07	1.73372e+07
A0A0H2V6R1	DUF1471 domain-containing protein OS=Escherichia coli O6:H1 (strain CFT073 / ATCC 700928 / UPEC) OX=199310 GN=yahO PE=4 SV=1	0	62.609	48	5	142	5	91	9.9	7.24	381.74	5				Pf07338, Pf13698		c0449	yahO		0	0	1.435	0.13224	0.160823	0.125883	0.0470766	0.0627411	104.47	72.75	119.22	178.3	93.6	28.2	28.91	80.51	44.11	358801118	3.12399e+08	4.5271e+08	2.62188e+08	1.96408e+08	9.04718e+07	4.48898e+08	3.21387e+08	1.51988e+08	3.14245e+07	2.17032e+07	3.66443e+07
A0A0H2V838	DUF1971 domain-containing protein OS=Escherichia coli O6:H1 (strain CFT073 / ATCC 700928 / UPEC) OX=199310 GN=yeaR PE=4 SV=1	0	53.535	59	5	78	5	119	13.6	6.52	181.08	5				Pf09313		c2204	yeaR		0	0	0.766	0.261165	0.190512	0.386072	0.193194	0.0640212	72.49	59.75	72.59	117.7	154.5	27.7	32.91	28.53	34.33	3.46437e+07	2.5356e+07	4.39222e+07	3.01831e+07	15898248	5.03491e+07	3.97405e+07	2.00271e+07	3.24588e+07	3.97184e+07	1.00141e+07	7.65637e+06
A0A0H2VCU4	Formate dehydrogenase-O, major subunit OS=Escherichia coli O6:H1 (strain CFT073 / ATCC 700928 / UPEC) OX=199310 GN=fdoG PE=3 SV=1	0	324.542	50	33	203	30	1016	112.5	7.28	602.23	33	metabolic process		catalytic activity;metal ion binding	Pf00384, Pf01568, Pf04879		c5624	fdoG	Metabolic pathways; Carbon metabolism; Glyoxylate and dicarboxylate metabolism; Methane metabolism; Microbial metabolism in diverse environments	5	3	1.065	6.25	5.26316	0.960428	0.0528776	0.0682082	65.48	63.25	65.7	26.1	23.8	250.2	13.19	46.87	24.76	1.95132e+07	1.73594e+07	1.92757e+07	1.55898e+07	1.25437e+07	3.37639e+07	1.18345e+07	1.20591e+07	1.4667e+07	2.36849e+07	2.47952e+08	1.93156e+08
A0A0H2VAM3	IutA protein OS=Escherichia coli O6:H1 (strain CFT073 / ATCC 700928 / UPEC) OX=199310 GN=iutA PE=3 SV=1	0	311.057	59	30	306	30	759	84	5.47	778.61	30	transport	membrane	metal ion binding;receptor activity	Pf00593, Pf03349, Pf07715, Pf14905		c3623	iutA		0	0	0.636	0.230627	0.166003	0.0550316	0.284788	0.0713193	42.57	140.26	142.35	87.1	182.4	30.5	16.07	10.07	23.21	1.33041e+08	1.6564e+08	1.10948e+08	1.37873e+08	1.10905e+08	2.75759e+08	2.64001e+08	2.06371e+08	2.07437e+08	2.40837e+08	5.32536e+07	6.93164e+07
P0AC42	Succinate dehydrogenase flavoprotein subunit OS=Escherichia coli O6:H1 (strain CFT073 / ATCC 700928 / UPEC) OX=199310 GN=sdhA PE=3 SV=1	0	615.768	77	38	993	38	588	64.4	6.27	2927.24	38	metabolic process;transport	membrane	catalytic activity;nucleotide binding	Pf00890, Pf02910		c0801	sdhA	Metabolic pathways; Carbon metabolism; Biosynthesis of antibiotics; Biosynthesis of secondary metabolites; Microbial metabolism in diverse environments; Citrate cycle (TCA cycle); Oxidative phosphorylation; Butanoate metabolism	8	0	0.868	5.74713	5.05051	0.864899	0.0736709	0.0839814	43.9	54.87	64.05	37.9	41.6	220.5	6.48	8.72	4.53	2.05489e+08	1.5813e+08	1.81556e+08	1.76131e+08	1.59344e+08	1.78805e+08	1.89598e+08	2.14215e+08	1.84637e+08	1.80606e+08	1.2865e+09	1.01334e+09
A0A0H2V7V9	Uncharacterized protein OS=Escherichia coli O6:H1 (strain CFT073 / ATCC 700928 / UPEC) OX=199310 GN=ydiJ PE=4 SV=1	0	131.855	28	19	64	19	1018	113.2	7.39	152.4	19	metabolic process		catalytic activity;nucleotide binding	Pf01565, Pf02913, Pf13183, Pf14691		c2082	ydiJ		0	0	1.117	3.26797	4.40529	0.915663	0.170883	0.0839814	50.23	108.83	120.31	38.6	36.2	225.2	22.24	32.78	3.19	8.26556e+06	7.31362e+06	6.23509e+06	9.78924e+06	4.87412e+06	7.07683e+06	7.67972e+06	8.2539e+06	4.66096e+06	3.15089e+06	5.38124e+07	48208578
A0A0H2VCY1	Uncharacterized protein OS=Escherichia coli O6:H1 (strain CFT073 / ATCC 700928 / UPEC) OX=199310 GN=c3568 PE=4 SV=1	0	7.453	28	3	13	3	80	9	8	0	3						c3568	c3568		0	0	0.688	0.218531	0.155545	0.507628	0.312996	0.0853406	71.78	102.05	89.91	137.2	156.3	6.5	38.41	45.19	94.22	827595	561061	449035	1.12923e+06	1.01959e+06	1.60545e+06	552514	845885	1.10509e+06	553388	151023	12196.1
A0A0H2V503	N5-carboxyaminoimidazole ribonucleotide mutase OS=Escherichia coli O6:H1 (strain CFT073 / ATCC 700928 / UPEC) OX=199310 GN=purE PE=3 SV=1	0	63.023	62	6	53	6	178	18.8	7.12	186.96	6	metabolic process		catalytic activity	Pf00731, Pf06877		c0637	purE	Metabolic pathways; Purine metabolism; Biosynthesis of antibiotics; Biosynthesis of secondary metabolites	4	0	1.068	3.16456	3.83142	0.968867	0.182968	0.0862523	57.29	49.25	50.55	57.4	50.6	192	27.59	44.36	22.4	1.51445e+07	6.58699e+06	1.03388e+07	8.70443e+06	8.55945e+06	1.31321e+07	6.44535e+06	4.64437e+06	7.65934e+06	1.35024e+07	3.91033e+07	2.14071e+07
P0A8G1	UvrABC system protein C OS=Escherichia coli O6:H1 (strain CFT073 / ATCC 700928 / UPEC) OX=199310 GN=uvrC PE=3 SV=1	0	14.447	10	2	4	2	610	68.1	9.01	12.84	2	cell communication;metabolic process;response to stimulus	cytoplasm	catalytic activity;DNA binding;protein binding	Pf00633, Pf01541, Pf02151, Pf08459, Pf12826, Pf14520		c2326	uvrC	Nucleotide excision repair	1	0	2.21	3.0303	7.0922	0.13165	0.56884	0.0872668	65.19	71.33	71.3	57.4	27.5	215.1	48.85	49.84	44.47	171612	139794	433647	220930	302170	48926	106289	101885	182622	87802.1		1.19959e+06
Q8FH30	Protein adenylyltransferase SelO OS=Escherichia coli O6:H1 (strain CFT073 / ATCC 700928 / UPEC) OX=199310 GN=selO PE=3 SV=1	0.001	5.569	5	2	2	2	478	54.6	5.77	2.85	2				Pf02696		c2102	ydiU		0	0	0.484	0.344234	0.166611	0.0543155	0.647421	0.088017	51.63	44.43	6.93	88	181.7	30.3	58.49	6.61		724138	372480	1.15946e+06	372060			1.00087e+06	1.05333e+06
Q8FF26	Phosphoribosylformylglycinamidine synthase OS=Escherichia coli O6:H1 (strain CFT073 / ATCC 700928 / UPEC) OX=199310 GN=purL PE=3 SV=3	0	338.691	44	32	169	32	1295	141.2	5.44	522.91	32	metabolic process	cytoplasm	catalytic activity;metal ion binding;nucleotide binding	Pf00586, Pf02769, Pf13507		c3080	purL	Metabolic pathways; Purine metabolism; Biosynthesis of antibiotics; Biosynthesis of secondary metabolites	4	0	1.04	4.60829	4.78469	0.970254	0.114223	0.0919597	47.03	94.65	97.35	58.7	52.2	189.2	8.34	21.72	24.03	3.45682e+07	2.80426e+07	3.1486e+07	2.64735e+07	2.61972e+07	3.69942e+07	2.48422e+07	1.97968e+07	2.36792e+07	2.69229e+07	1.75971e+08	8.98966e+07
A0A0H2V760	Iron(III) enterobactin esterase OS=Escherichia coli O6:H1 (strain CFT073 / ATCC 700928 / UPEC) OX=199310 GN=fes PE=1 SV=1	0	77.347	35	8	67	8	400	45.6	6.24	217.24	8	metabolic process;transport	cytoplasm	catalytic activity;metal ion binding	Pf00326, Pf00756, Pf11806		c0671	fes		0	0	1.022	0.229991	0.24777	0.991787	0.131614	0.0982763	47.22	82.12	60.33	152.1	135.5	12.5	15.76	14.21	52.92	11438832	1.5678e+07	1.37688e+07	1.49422e+07	1.08943e+07	1.04175e+07	1.51059e+07	1.2052e+07	1.04628e+07	1.16831e+07	1.05514e+06	1.26585e+06
A0A0H2V477	ATP-dependent helicase hrpB OS=Escherichia coli O6:H1 (strain CFT073 / ATCC 700928 / UPEC) OX=199310 GN=hrpB PE=4 SV=1	0	13.807	4	2	7	2	824	90.9	6.77	22.27	2			catalytic activity;nucleotide binding	Pf00270, Pf00271, Pf04408, Pf08482		c0181	hrpB		0	0	2.483	4.34783	6.13497	0.0663396	0.233092	0.100525	117.89	23.93	119.95	33	22.2	244.7	31.82	119.75	10.48		160212	257266	127443	154037	190989	37546.4	618468		62494.9	1.64106e+06	1.63308e+06
A0A0H2VCQ7	Uncharacterized protein OS=Escherichia coli O6:H1 (strain CFT073 / ATCC 700928 / UPEC) OX=199310 GN=ygfT PE=4 SV=1	0.01	3.183	2	2	11	1	644	69.6	6.52	0	2	metabolic process		catalytic activity;nucleotide binding	Pf00037, Pf00070, Pf01262, Pf01266, Pf01494, Pf01946, Pf02737, Pf03486, Pf03721, Pf07992, Pf12831, Pf12837, Pf12838, Pf13183, Pf13187, Pf13237, Pf13247, Pf13450, Pf13454, Pf13484, Pf13738, Pf14691, Pf14697		c3464	ygfT		0	0	1.204	4.31034	5.20833	0.920413	0.118743	0.101835	17.44	38.76	34.86	51.3	42.6	206	16.1	20.23	29.62	749021	711079	489398	782123	674010	565832	408054	702499	547461	586684	2.72045e+06	4.80183e+06
A0A0H2VEJ7	Dipeptide transport ATP-binding protein dppF OS=Escherichia coli O6:H1 (strain CFT073 / ATCC 700928 / UPEC) OX=199310 GN=dppF PE=4 SV=1	0	112.255	51	10	67	10	334	37.5	8.85	204.55	10	transport		catalytic activity;nucleotide binding;RNA binding	Pf00005, Pf00910, Pf08352		c4355	dppF	ABC transporters	1	0	0.854	5	4.38596	0.737214	0.0473849	0.103922	46.33	63.34	45.53	31.8	35.1	233.1	9.16	19.2	9.72	6.83569e+06	5.96315e+06	6.4731e+06	6.41403e+06	6.85985e+06	9.77921e+06	6.98617e+06	6.48967e+06	6.449e+06	9.11386e+06	5.34164e+07	56530177
A0A0H2V660	Iron(III) salmochelin esterase OS=Escherichia coli O6:H1 (strain CFT073 / ATCC 700928 / UPEC) OX=199310 GN=iroD PE=1 SV=1	0	38.432	28	7	22	7	409	44.7	6.64	47.59	7	transport	cytoplasm	catalytic activity;metal ion binding	Pf00756, Pf11806		c1252	iroD		0	0	0.919	0.135685	0.236911	0.945747	0.00613043	0.104688	47.92	59.12	82.72	140.3	154.5	5.2	16.07	31.46	21.77	1.02175e+07	6.45466e+06	8.93844e+06	6.9701e+06	7.4932e+06	9.32546e+06	9.85128e+06	6.05001e+06	1.29251e+07	7.21894e+06	428477	245578
Q8FFJ7	NADH-quinone oxidoreductase subunit C/D OS=Escherichia coli O6:H1 (strain CFT073 / ATCC 700928 / UPEC) OX=199310 GN=nuoC PE=3 SV=1	0	288.021	61	28	236	28	600	68.7	6.42	688.83	28	metabolic process;transport	membrane	catalytic activity;nucleotide binding	Pf00329, Pf00346		c2827	nuoC	Metabolic pathways; Oxidative phosphorylation	2	0	0.785	5.74713	4.73934	0.546721	0.0736709	0.105495	38.25	73.8	59.79	31.9	39.8	228.3	20.86	23.85	20.76	2.52514e+07	2.63493e+07	3.39705e+07	2.82326e+07	1.77908e+07	4.08662e+07	2.05805e+07	3.61905e+07	2.73547e+07	3.09711e+07	2.74748e+08	2.33799e+08
A0A0H2VBW7	Dipeptide transport ATP-binding protein dppD OS=Escherichia coli O6:H1 (strain CFT073 / ATCC 700928 / UPEC) OX=199310 GN=dppD PE=4 SV=1	0	128.666	54	13	146	13	327	35.8	6.61	315.69	13	transport		catalytic activity;nucleotide binding	Pf00005, Pf08352		c4356	dppD	ABC transporters	1	0	0.932	5.34759	4.80769	0.972249	0.0652631	0.108916	50.62	52.92	47.91	33.8	44.6	221.6	33.47	37.12	15.61	14242770	1.3602e+07	2.77039e+07	1.64906e+07	1.77696e+07	1.04437e+07	2.18003e+07	2.1084e+07	2.14686e+07	9.94216e+06	1.00759e+08	1.33605e+08
P59331	Protein/nucleic acid deglycase HchA OS=Escherichia coli O6:H1 (strain CFT073 / ATCC 700928 / UPEC) OX=199310 GN=hchA PE=3 SV=2	0	364.673	80	21	761	21	283	31.2	6.02	2208.49	21	metabolic process;response to stimulus	cytoplasm	catalytic activity;metal ion binding	Pf01965		c2385	yedU	Pyruvate metabolism; Microbial metabolism in diverse environments	2	0	0.481	0.388651	0.184604	0.000150161	0.731462	0.109556	45.22	61.52	64.75	93.5	178.6	27.9	12.57	8.32	21.41	7.15555e+08	6.1828e+08	7.7101e+08	6.71656e+08	500454029	1.29027e+09	1.44131e+09	1.16179e+09	1.25799e+09	1.10245e+09	2.04064e+08	1.71358e+08
Q8FD52	Arginine repressor OS=Escherichia coli O6:H1 (strain CFT073 / ATCC 700928 / UPEC) OX=199310 GN=argR PE=3 SV=1	0	36.853	44	3	11	3	156	17	5.03	29.48	3	cell organization and biogenesis;metabolic process;regulation of biological process	cytoplasm	DNA binding	Pf01316, Pf02863		c3992	argR		0	0	1.018	4.16667	4.06504	0.998973	0.121058	0.109729	137.19	47.54	132.39	36.9	42.7	220.4	20.95	120.28	30	2.06711e+06	1.02116e+06	1.47892e+06	1.51665e+06	1.45308e+06	7.44655e+06	667710	333947	1.59997e+06	1.26273e+07	1.0015e+07	1.57912e+07
A0A0H2V4J9	Acyl-coenzyme A dehydrogenase OS=Escherichia coli O6:H1 (strain CFT073 / ATCC 700928 / UPEC) OX=199310 GN=yafH PE=3 SV=1	0	15.478	4	2	8	2	840	92	8.54	22.49	2	metabolic process	membrane	catalytic activity;nucleotide binding	Pf00441, Pf02770, Pf02771, Pf07264, Pf09317		c0371	fadE	Metabolic pathways; Fatty acid metabolism; Fatty acid degradation	3	0	0.01	100	5.20833	4.24902e-16	2.66707e-16	0.110997			55.62		35.9	264.1		39.69	66.58							470382	217252	476822	246056	3.73914e+06	3223074
A0A0H2VCM0	RecBCD enzyme subunit RecD OS=Escherichia coli O6:H1 (strain CFT073 / ATCC 700928 / UPEC) OX=199310 GN=recD PE=3 SV=1	0	6.921	3	1	5	1	608	66.7	6.87	15.84	1	metabolic process;response to stimulus		catalytic activity;DNA binding;nucleotide binding	Pf00580, Pf01443, Pf05127, Pf09848, Pf13086, Pf13245, Pf13401, Pf13538, Pf13604		c3413	recD	Homologous recombination	1	0	1.009	5.43478	5.34759	0.997877	0.110579	0.113664	74.83	42.84	92.05	39.6	39.3	221.1	22.4	110.89	38.77		283376	422764	267804	286513	202905	302099	1.52071e+06			747678	2.24304e+06
A0A0H2V707	ATP binding cassette (ABC) transporter homolog OS=Escherichia coli O6:H1 (strain CFT073 / ATCC 700928 / UPEC) OX=199310 GN=iroC PE=4 SV=1	0	94.222	13	12	45	12	1245	134.5	7.5	112.49	12	transport	membrane	catalytic activity;nucleotide binding;transporter activity	Pf00005, Pf00664, Pf01926, Pf13207, Pf13481		c1253	iroC	ABC transporters	1	0	0.712	0.263713	0.23596	0.238973	0.243056	0.114052	46.89	76.23	71.04	127.8	161	11.2	18.9	30.12	90.92	12436958	1.55653e+07	1.85601e+07	18227008	1.28705e+07	3.284e+07	1.82058e+07	2.09993e+07	1.81711e+07	1.43833e+07	4.47291e+06	433768
A0A0H2VBU9	Protein yhgF OS=Escherichia coli O6:H1 (strain CFT073 / ATCC 700928 / UPEC) OX=199310 GN=yhgF PE=4 SV=1	0	129.247	32	17	79	17	773	85.1	6.14	164.54	17	metabolic process			Pf00575, Pf09371, Pf12836, Pf14635, Pf14639		c4184	yhgF		0	0	1.124	3.58423	3.84615	0.905959	0.188757	0.114191	24.68	38.68	33.96	41.3	42	216.7	13.39	19.83	11.41	1.19113e+07	1.08638e+07	1.37842e+07	1.07908e+07	1.23745e+07	1.26613e+07	1.29429e+07	1.00775e+07	1.02818e+07	6.90985e+06	7.5825e+07	6.5659e+07
A0A0H2VD46	IucA protein OS=Escherichia coli O6:H1 (strain CFT073 / ATCC 700928 / UPEC) OX=199310 GN=iucA PE=3 SV=1	0	192.978	42	17	166	17	595	67.3	6.29	518.74	17	metabolic process		transporter activity	Pf04183, Pf06276		c3627	iucA	Microbial metabolism in diverse environments; Lysine degradation	2	0	0.835	0.235571	0.215424	0.733579	0.209521	0.114191	39.85	92.89	79.21	119.2	165.2	15.6	21.74	18.08	13.21	5.48179e+07	6.76618e+07	8.19844e+07	5.61041e+07	4.80698e+07	6.76781e+07	9.49848e+07	8.3769e+07	7.08057e+07	5.62549e+07	1.1211e+07	7.79392e+06
A0A0H2V8A4	Cytosine-specific methyltransferase OS=Escherichia coli O6:H1 (strain CFT073 / ATCC 700928 / UPEC) OX=199310 GN=dcm PE=3 SV=1	0	32.415	13	4	17	4	472	53.5	8.38	28.53	4	defense response;metabolic process;regulation of biological process;response to stimulus		catalytic activity	Pf00145		c2380	dcm	Metabolic pathways; Cysteine and methionine metabolism	2	0	1.561	1.68919	4.54545	0.374037	0.884637	0.117664	62.01	35.05	64.76	44.3	32.8	222.8	35.68	49.25	22.69	807311	1.89724e+06	1.95414e+06	1.31719e+06	1.12642e+06	863529	159080	937433	1.17301e+06	994257	6.6444e+06	1.00056e+07
A0A0H2VF53	Acetolactate synthase OS=Escherichia coli O6:H1 (strain CFT073 / ATCC 700928 / UPEC) OX=199310 GN=ilvB PE=3 SV=1	0	754.681	88	33	1200	33	562	60.4	5.68	3609.68	33	metabolic process		catalytic activity;metal ion binding;nucleotide binding	Pf00205, Pf02775, Pf02776		c4596	ilvB	Metabolic pathways; Pantothenate and CoA biosynthesis; Valine, leucine and isoleucine biosynthesis; Biosynthesis of amino acids; 2-Oxocarboxylic acid metabolism; Biosynthesis of antibiotics; Biosynthesis of secondary metabolites; C5-Branched dibasic acid metabolism; Butanoate metabolism	9	0	1.144	3.80228	4.54545	0.782084	0.258488	0.120492	60.61	70.44	76.17	51.1	46.8	202.2	39.01	18.67	16.26	2.20362e+08	3.14937e+08	5.52001e+08	3.40218e+08	2.55607e+08	2.30018e+08	3.00336e+08	2.82373e+08	3.3499e+08	2.33274e+08	1.50116e+09	1.36872e+09
A0A0H2VC39	SLATT_6 domain-containing protein OS=Escherichia coli O6:H1 (strain CFT073 / ATCC 700928 / UPEC) OX=199310 GN=c4510 PE=4 SV=1	0.006	3.757	5	1	3	1	191	21.9	6.55	6.25	1		membrane				c4510	c4510		0	0	0.797	3.90625	3.84615	0.583913	0.134956	0.12538	45.49	65.31	71.75	51.2	48.5	200.3	28.25	21.58	52.37	2051485	2441153	3.89469e+06	3.3624e+06	3.37094e+06	3.22102e+06	3.14788e+06	4539053	4.15527e+06	2.9462e+06	5.68325e+06	19543580
A0A0H2V630	Enterobactin C-glucosyltransferase OS=Escherichia coli O6:H1 (strain CFT073 / ATCC 700928 / UPEC) OX=199310 GN=iroB PE=1 SV=2	0	218.204	36	11	200	11	371	40.3	6.54	695.55	11						c1254	iroB		0	0	0.908	0.167252	0.192827	0.945747	0.087623	0.129236	59.32	96.32	120.57	137	148.7	14.3	22.36	31.1	18.62	9.51568e+07	1.06074e+08	1.16739e+08	1.2609e+08	1.45193e+08	1.65537e+08	8.87333e+07	1.10155e+08	1.17875e+08	1.84739e+08	9.80804e+06	1.34078e+07
P0AFW5	Regulator of nucleoside diphosphate kinase OS=Escherichia coli O6:H1 (strain CFT073 / ATCC 700928 / UPEC) OX=199310 GN=rnk PE=3 SV=1	0	23.171	35	2	16	2	136	14.9	4.61	27.55	2	regulation of biological process		DNA binding;protein binding	Pf01272, Pf14760		c0698	rnk		0	0	3.541	1.79211	4.7619	2.31156e-07	0.834229	0.129236	65.19	43.01	47.66	115.6	30.3	154.1	33.88	28.84	36.46	1.69851e+06	3.4992e+06	3.45771e+06	2.62565e+06	1.75431e+06	1.00216e+06	551346	662266	434596	651838	2.35836e+06	4.79902e+06
Q8FFJ9	NADH-quinone oxidoreductase subunit G OS=Escherichia coli O6:H1 (strain CFT073 / ATCC 700928 / UPEC) OX=199310 GN=nuoG PE=3 SV=3	0	434.171	55	37	264	37	908	100.3	6.2	755.12	37	metabolic process	membrane	catalytic activity;metal ion binding	Pf00111, Pf00384, Pf01568, Pf04879, Pf10588, Pf13510		c2824	nuoG	Metabolic pathways; Oxidative phosphorylation	2	0	0.961	5.78035	4.46429	0.991787	0.0726032	0.13027	47.58	93.8	97.37	35.4	45.3	219.3	11.84	24.41	11.97	4.10354e+07	2.92854e+07	3.05955e+07	2.88502e+07	3.09306e+07	4.7128e+07	2.66497e+07	3.84316e+07	2.5286e+07	3.89978e+07	2.36952e+08	2.41097e+08
Q8FB68	Bifunctional purine biosynthesis protein PurH OS=Escherichia coli O6:H1 (strain CFT073 / ATCC 700928 / UPEC) OX=199310 GN=purH PE=3 SV=1	0	231.702	60	23	150	23	529	57.3	5.97	412.03	23	metabolic process		catalytic activity	Pf01808, Pf02142		c4964	purH	Metabolic pathways; Purine metabolism; Biosynthesis of antibiotics; Biosynthesis of secondary metabolites; One carbon pool by folate	5	0	1.115	3.7594	4.44444	0.86931	0.269944	0.131672	43.29	74.71	92.81	59.1	57.1	183.8	5.65	14.35	28.05	4.1198e+07	3.97702e+07	3.58225e+07	4.16135e+07	3.3085e+07	3.58711e+07	3.56287e+07	4.10263e+07	3.37997e+07	4.50736e+07	2.21446e+08	9.98454e+07
A0A0H2VA08	Hypothetical sugar kinase ygcE OS=Escherichia coli O6:H1 (strain CFT073 / ATCC 700928 / UPEC) OX=199310 GN=ygcE PE=4 SV=1	0.064	1.594	2	1	2	1	492	54.2	5.5	1.62	1	metabolic process		catalytic activity	Pf00370, Pf01869, Pf02782		c3334	ygcE		0	0	1.206	3.125	3.74532	0.822166	0.264259	0.137805	21.99	14.06	20.85	60.2	51.5	188.3	11.52	24.05	10.56	2.93244e+06	3.126e+06	3.57287e+06	2916946	2.6286e+06	2.61437e+06	3.02166e+06		2.22612e+06	1.50449e+06	12892000	11134973
P0A7B9	ATP-dependent protease subunit HslV OS=Escherichia coli O6:H1 (strain CFT073 / ATCC 700928 / UPEC) OX=199310 GN=hslV PE=3 SV=2	0	43.905	48	5	52	4	176	19.1	6.39	122.33	5	metabolic process	cytoplasm;proteasome	catalytic activity;metal ion binding	Pf00227		c4885	hslV		0	1	1.625	1.50602	3.24675	0.0298323	0.884637	0.138291	73.96	81.03	94.77	100.3	60.9	138.8	28.74	64.05	44.91	1.43978e+07	1.53923e+07	2.47001e+07	1.49976e+07	1.29492e+07	9.21029e+06	1.55588e+07	1.44833e+07	5.73763e+06	1.12363e+06	1.08335e+07	3.46129e+07
P0AFF3	Nucleoside permease NupC OS=Escherichia coli O6:H1 (strain CFT073 / ATCC 700928 / UPEC) OX=199310 GN=nupC PE=3 SV=1	0	23.381	9	2	27	2	400	43.4	8.48	74.34	2	transport	membrane	transporter activity	Pf01773, Pf07662, Pf07670		c2932	nupC		0	0	2.603	1.29199	3.67647	7.85953e-05	0.946332	0.138291	57.47	24.15	58.46	10.3	16	273.7	30.77	150.6	23.05	1.2366e+06	1.62668e+06	2522277	1.66202e+06	1.35133e+06	4.04737e+06	476064	2.48389e+06	1.77921e+07	203237	3.71045e+07	5.36717e+07
A0A0H2V7X4	GGDEF domain-containing protein OS=Escherichia coli O6:H1 (strain CFT073 / ATCC 700928 / UPEC) OX=199310 GN=yeaP PE=4 SV=1	0	15.387	7	2	6	2	384	43.7	5.62	16.81	2			protein binding	Pf00990, Pf01590, Pf13185, Pf13492		c2199	yeaP		0	0	1.207	4.1841	4.97512	0.937441	0.190324	0.138543	36.61	40.49	40.34	36.7	29.1	234.2	24.99	19.95	27.99	271248		293640	420693	383827	284966	237778			326073	1.63572e+06	3274557
A0A0H2V5A1	Succinate dehydrogenase iron-sulfur subunit OS=Escherichia coli O6:H1 (strain CFT073 / ATCC 700928 / UPEC) OX=199310 GN=sdhB PE=3 SV=1	0	259.001	77	21	474	21	238	26.8	6.73	1161.73	21	metabolic process		catalytic activity;metal ion binding	Pf13085, Pf13183, Pf13534		c0802	sdhB	Metabolic pathways; Carbon metabolism; Biosynthesis of antibiotics; Biosynthesis of secondary metabolites; Microbial metabolism in diverse environments; Citrate cycle (TCA cycle); Oxidative phosphorylation; Butanoate metabolism	8	0	0.967	4.4843	4.31034	0.992753	0.160366	0.146281	47.15	70.22	77.36	45.7	48.8	205.5	12.21	16.02	10.87	1.25148e+08	9.18542e+07	9.29695e+07	1.13335e+08	1.10007e+08	1.22456e+08	9.64988e+07	1.03593e+08	1.18043e+08	1.3521e+08	5.97755e+08	5.18102e+08
P0A969	Cold shock-like protein CspD OS=Escherichia coli O6:H1 (strain CFT073 / ATCC 700928 / UPEC) OX=199310 GN=cspD PE=3 SV=1	0	15.889	59	2	7	2	74	8	6.25	22.61	2	regulation of biological process;response to stimulus	cytoplasm	DNA binding;RNA binding	Pf00313, Pf08206		c1017	cspD		0	0	0.709	5.88235	4.04858	0.595711	0.0338984	0.147071	39.39	35.7	38.32	25.2	35.3	239.4	36.22	33.47	28.35	674258				333748	516104		817039	492510	937900	3.92858e+06	4.95196e+06
P64497	Protein YoaG OS=Escherichia coli O6:H1 (strain CFT073 / ATCC 700928 / UPEC) OX=199310 GN=yoaG PE=3 SV=1	0	14.117	83	2	14	2	60	6.6	4.26	18.49	2				Pf08956		c2202	yoaG		0	0	0.498	0.58548	0.255037	0.0014176	0.922403	0.14978	102.09	72.71	80.5	80	191.8	28.2	73.66	61.89	66.21	952773	3.17977e+06	4.87583e+06	2.48825e+06	535186	6.87475e+06	9.23484e+06	1.1875e+06	5.43073e+06	2.50623e+06	1.78401e+06	569093
Q8FH54	Cysteine desulfurase OS=Escherichia coli O6:H1 (strain CFT073 / ATCC 700928 / UPEC) OX=199310 GN=sufS PE=3 SV=1	0	152.59	54	13	161	13	406	44.3	6.34	438.04	13	metabolic process	cytoplasm	catalytic activity	Pf00155, Pf00266, Pf03841		c2075	c2075	Metabolic pathways; Selenocompound metabolism	2	0	1.104	0.182615	0.232504	0.914896	0.114223	0.162786	40.34	47.6	49.8	133.9	138.5	27.6	17.45	21.37	36.45	5.1478e+07	6.0522e+07	7.27239e+07	5.81478e+07	4.61328e+07	3.74802e+07	61957375	5.78094e+07	5.639e+07	4.21718e+07	5.63754e+06	1.3422e+07
P0AFG4	2-oxoglutarate dehydrogenase E1 component OS=Escherichia coli O6:H1 (strain CFT073 / ATCC 700928 / UPEC) OX=199310 GN=sucA PE=3 SV=1	0	778.916	69	52	952	52	933	105	6.49	2824.79	52	metabolic process		catalytic activity	Pf00676, Pf02779		c0803	sucA	Metabolic pathways; Carbon metabolism; Biosynthesis of antibiotics; Biosynthesis of secondary metabolites; Microbial metabolism in diverse environments; Citrate cycle (TCA cycle); Lysine degradation; Tryptophan metabolism	8	0	0.813	5.43478	4.16667	0.64963	0.087585	0.166625	39.38	68.52	73.62	42.2	51	206.8	3.62	10.86	4.16	2.34419e+08	1.93966e+08	2.05538e+08	2.09882e+08	1.89033e+08	2.56804e+08	2.20475e+08	2.835e+08	2.27441e+08	2.53513e+08	1.34857e+09	1.07461e+09
P0AG08	Ribulose-phosphate 3-epimerase OS=Escherichia coli O6:H1 (strain CFT073 / ATCC 700928 / UPEC) OX=199310 GN=rpe PE=3 SV=1	0	95.372	69	9	80	9	225	24.5	5.31	213.2	9	metabolic process		catalytic activity;metal ion binding	Pf00834, Pf01729		c4156	rpe	Metabolic pathways; Carbon metabolism; Pentose and glucuronate interconversions; Pentose phosphate pathway; Biosynthesis of amino acids; Biosynthesis of antibiotics; Biosynthesis of secondary metabolites; Microbial metabolism in diverse environments	8	0	0.82	4.13223	3.81679	0.662536	0.115699	0.169379	46.22	55.49	76.35	45.1	43	211.9	28.91	17.97	12.6	1.40069e+07	1.38869e+07	1.49933e+07	6.20272e+06	1.13592e+07	1.0996e+07	1.33604e+07	1.19859e+07	1.24833e+07	7.91295e+06	7.42307e+07	7.16112e+07
Q8CVU7	Long-chain fatty acid transport protein OS=Escherichia coli O6:H1 (strain CFT073 / ATCC 700928 / UPEC) OX=199310 GN=fadL PE=3 SV=2	0	21.474	10	4	13	4	446	48.7	5	20.26	4	transport	membrane		Pf03349		c2889	fadL		0	0	1.491	1.72712	4.13223	0.107095	0.89018	0.171399	84.69	95.2	106.1	25	15.1	260	17.83	87.24	45.78	2.43333e+07	1.94065e+07	1.80919e+07	1.54997e+07	1.31711e+07	1.12894e+07	2.75801e+07	3.55231e+07	7.24939e+06	1.09052e+06	5.93044e+07	223925228
A0A0H2VB14	Formate C-acetyltransferase OS=Escherichia coli O6:H1 (strain CFT073 / ATCC 700928 / UPEC) OX=199310 GN=tdcE PE=3 SV=1	0	38.846	8	6	35	5	764	85.9	5.78	48.85	6	metabolic process	cytoplasm	catalytic activity	Pf01228, Pf02901		c3872	tdcE	Metabolic pathways; Pyruvate metabolism; Propanoate metabolism; Butanoate metabolism	4	0	1.447	1.73913	3.1348	0.171617	0.766216	0.176966	70.31	50.35	81.07	91.9	44.3	163.8	32.51	58.38	14.36	2.73953e+07	1.20353e+07	1.79811e+07	1.21617e+07	1.4666e+07	7.64284e+06	1.17409e+07	1.6511e+07	7.18423e+06	2.29317e+06	3.11247e+07	25242646
A0A0H2VDR3	Gate domain-containing protein OS=Escherichia coli O6:H1 (strain CFT073 / ATCC 700928 / UPEC) OX=199310 GN=yjiH PE=4 SV=1	0.028	2.213	5	1	2	1	231	24.2	5.25	0	1		membrane		Pf07670		c5410	yjiH		0	0	1.111	0.202758	0.227687	0.955074	0.145834	0.178796	27.15	8.31	29.7	141.2	129.3	29.4	14.77	28.41	19.21		2.56837e+06	1.83007e+06	2.4654e+06	2.3376e+06	2.35055e+06	2.38578e+06	2.67927e+06	1350852	1.34217e+06	646958
P62621	4-hydroxy-3-methylbut-2-en-1-yl diphosphate synthase (flavodoxin) OS=Escherichia coli O6:H1 (strain CFT073 / ATCC 700928 / UPEC) OX=199310 GN=ispG PE=3 SV=1	0	133.975	56	17	134	17	372	40.7	6.21	362.68	17	metabolic process		catalytic activity;metal ion binding	Pf04551		c3037	ispG	Metabolic pathways; Biosynthesis of antibiotics; Terpenoid backbone biosynthesis; Biosynthesis of secondary metabolites	4	0	1.243	3.26797	4.01606	0.532322	0.31409	0.179494	48.21	46.06	69	48.3	45.8	205.9	28.19	13.03	10.46	3.30858e+07	1.61626e+07	2.16818e+07	1.66852e+07	1.71893e+07	1.8401e+07	1.89837e+07	1.75253e+07	1.2182e+07	1.54484e+07	8.04961e+07	9.21226e+07
A0A0H2V7F9	Putative molybdenum transport ATP-binding protein modF OS=Escherichia coli O6:H1 (strain CFT073 / ATCC 700928 / UPEC) OX=199310 GN=modF PE=4 SV=1	0	128.241	40	13	75	13	494	55	5.81	219.96	13			catalytic activity;nucleotide binding	Pf00005, Pf03465, Pf13304, Pf13558		c0836	modF	ABC transporters	1	0	0.858	3.61011	3.41297	0.801264	0.129567	0.182677	56.09	54.81	74.36	41.2	55.7	203.1	19.67	38.97	7.04	9.93078e+06	6.96568e+06	1.0632e+07	6.93727e+06	7.06681e+06	1.08052e+07	1.00275e+07	1.06217e+07	1.82995e+07	7.52788e+06	4.76192e+07	4.38709e+07
P59338	Transcriptional regulatory protein DcuR OS=Escherichia coli O6:H1 (strain CFT073 / ATCC 700928 / UPEC) OX=199310 GN=dcuR PE=3 SV=1	0.012	2.822	8	1	2	1	239	27.5	6.34	4.44	1	metabolic process;regulation of biological process;response to stimulus	cytoplasm	DNA binding	Pf00072, Pf12431		c5130	yjdG	Two-component system	1	0	1.186	3.96825	4.69484	0.952743	0.272885	0.182677	5.47	15.11	14.57	51.7	43.6	204.7	5.22	0.05	15.96	437404			378944			332572	318991			2.36711e+06	1.78143e+06
P0ACP2	Catabolite repressor/activator OS=Escherichia coli O6:H1 (strain CFT073 / ATCC 700928 / UPEC) OX=199310 GN=cra PE=3 SV=1	0	30.72	21	5	25	5	334	38	6.96	74.76	5	metabolic process;regulation of biological process;response to stimulus		DNA binding	Pf00356, Pf00532, Pf13377, Pf13407		c0098	fruR		0	0	1.054	2.77778	3.30033	0.991787	0.364354	0.182677	41.73	30.88	50.32	55.4	62.3	182.3	21.39	54.94	6.54	2.40609e+06	2.75827e+06	3.89052e+06	3.20601e+06	2.49515e+06	541033	3.17152e+06	4.52957e+06	3.57841e+06	2.13717e+06	1.08243e+07	1.0981e+07
A0A0H2V540	Toxin CdiA OS=Escherichia coli O6:H1 (strain CFT073 / ATCC 700928 / UPEC) OX=199310 GN=c0345 PE=3 SV=1	0.032	2.11	0	1	4	1	3216	328.2	5.88	0	1		membrane		Pf04829, Pf05860, Pf13332, Pf15530		c0345	c0345		0	0	1.05	0.304507	0.188218	0.998973	0.522253	0.182677	76.4	26.16	47.42	102.7	166.1	31.3	69.02	36.1		329391	92398	88449.9	310046	69430.1	87162.9	87941.4	151891	138602	186192	35064.7
A0A0H2V4L6	Uncharacterized protein OS=Escherichia coli O6:H1 (strain CFT073 / ATCC 700928 / UPEC) OX=199310 GN=yagU PE=4 SV=1	0	12.912	16	2	11	2	204	23	7.02	28.97	2		membrane		Pf07274		c0399	yagU		0	0	0.486	1.10011	0.274952	0.000261537	0.999983	0.183719	67.35	35.84	46.44	82.1	188.4	29.5	19.44	22.89	21.42	2620674	4.00871e+06	3.04457e+06	3.74016e+06	2.73572e+06	9.55951e+06	5.27488e+06	6.86669e+06	5.99746e+06	8.23579e+06	1.36619e+06
Q8FGU5	Uncharacterized Nudix hydrolase NudL OS=Escherichia coli O6:H1 (strain CFT073 / ATCC 700928 / UPEC) OX=199310 GN=nudL PE=3 SV=1	0	7.661	17	2	4	2	192	21.5	6.28	3.81	2	metabolic process		catalytic activity;metal ion binding	Pf00293		c2218	yeaB		0	0	0.959	0.273	0.270783	0.968867	0.204294	0.184188	24.16	34.81	52.43	120	141	39	17.12	7.15	24.59	5.4204e+06	6187362	5.43051e+06	7.64345e+06	4.86146e+06	7.0306e+06	6.54201e+06	6.40312e+06	5.19161e+06	5.98812e+06	1.88044e+06	2.65545e+06
A0A0H2V770	2,3-dihydro-2,3-dihydroxybenzoate dehydrogenase OS=Escherichia coli O6:H1 (strain CFT073 / ATCC 700928 / UPEC) OX=199310 GN=entA PE=4 SV=1	0	114.859	56	10	167	10	248	26.3	5.12	494.48	10	metabolic process		catalytic activity	Pf00106, Pf08659, Pf13561		c0683	entA	Biosynthesis of antibiotics; Biosynthesis of secondary metabolites; Biosynthesis of siderophore group nonribosomal peptides	3	0	0.926	0.261643	0.218388	0.968867	0.312717	0.186988	43.48	105.07	99.42	127.9	165.9	6.2	19.2	35.17	21.86	7.68539e+07	9.65628e+07	8.80487e+07	1.1726e+08	7.18324e+07	1.18188e+08	1.18727e+08	9.50764e+07	1.18859e+08	3.77867e+07	3.23385e+06	4.97684e+06
Q8FCR8	Glycogen debranching enzyme OS=Escherichia coli O6:H1 (strain CFT073 / ATCC 700928 / UPEC) OX=199310 GN=glgX PE=3 SV=1	0	34.268	11	5	17	5	657	73.7	6.01	44.42	5	metabolic process		catalytic activity	Pf00128, Pf02324, Pf02922		c4218	glgX	Metabolic pathways; Starch and sucrose metabolism	2	0	1.253	3.003	4.14938	0.804798	0.37473	0.188048	60.39	75.94	117.48	67.5	79.8	152.7	42.17	73.17	22.97	1.50911e+06	365899	788246	1.26472e+06	1.17091e+06	1.59663e+06	155068	1.64172e+06	244957	1.38496e+06	5.17858e+06	2.62006e+06
P0A6T6	GTP cyclohydrolase 1 OS=Escherichia coli O6:H1 (strain CFT073 / ATCC 700928 / UPEC) OX=199310 GN=folE PE=3 SV=2	0	132.571	58	9	111	9	222	24.8	7.33	295.73	9	metabolic process	cytoplasm	catalytic activity;metal ion binding;nucleotide binding	Pf01227		c2688	folE	Metabolic pathways; Folate biosynthesis	2	0	0.779	4.97512	3.90625	0.506295	0.0822929	0.189306	52.45	54.78	82.23	35.8	40.7	223.5	14.82	33.28	23.89	1.10036e+07	1.42915e+07	11183339	1.28438e+07	1.29852e+07	2.14249e+07	1.15726e+07	1.40547e+07	2.18913e+07	1.14096e+07	1.10341e+08	9.84822e+07
P0AB68	NAD(P) transhydrogenase subunit beta OS=Escherichia coli O6:H1 (strain CFT073 / ATCC 700928 / UPEC) OX=199310 GN=pntB PE=3 SV=1	0	52.025	20	5	25	5	462	48.7	6.14	86.53	5	metabolic process	membrane	catalytic activity;nucleotide binding	Pf02233		c1994	pntB	Metabolic pathways; Nicotinate and nicotinamide metabolism	2	0	0.898	3.4965	3.367	0.915455	0.168187	0.189306	44.78	44.9	57.22	27.9	23.5	248.6	74.14	81.04	45.08		990360	4.09378e+06	1.62334e+06		3.97473e+06	1.78047e+06	1.31868e+06	1.05475e+06	213053	2.15634e+07	1.47102e+07
Q8FEJ6	2-C-methyl-D-erythritol 2,4-cyclodiphosphate synthase OS=Escherichia coli O6:H1 (strain CFT073 / ATCC 700928 / UPEC) OX=199310 GN=ispF PE=3 SV=1	0	10.479	19	1	1	1	159	16.9	6.52	3.94	1	metabolic process		catalytic activity;metal ion binding	Pf02542		c3313	ispF	Metabolic pathways; Biosynthesis of antibiotics; Terpenoid backbone biosynthesis; Biosynthesis of secondary metabolites	4	0	3.997	1.5015	5.88235	0.000252972	0.953264	0.189306	32.39	37.45	15.65	110.3	27.6	162.1	30.19		34.75			438462		260345				82198.9		584768	571364
A0A0H2V5C6	Dihydrolipoyllysine-residue succinyltransferase component of 2-oxoglutarate dehydrogenase complex OS=Escherichia coli O6:H1 (strain CFT073 / ATCC 700928 / UPEC) OX=199310 GN=sucB PE=3 SV=1	0	442.301	71	26	630	26	405	44	5.81	1935.51	26	metabolic process		catalytic activity	Pf00198, Pf00364, Pf02817		c0804	sucB	Metabolic pathways; Carbon metabolism; Biosynthesis of antibiotics; Biosynthesis of secondary metabolites; Microbial metabolism in diverse environments; Citrate cycle (TCA cycle); Lysine degradation	7	0	0.815	4.73934	3.96825	0.660719	0.134956	0.189848	45.66	78.3	82.87	41.7	57	201.3	17.03	11.53	10.11	2.72191e+08	3.0833e+08	3.84157e+08	3.41435e+08	3.48678e+08	4.74947e+08	3.52285e+08	4.51177e+08	4.04413e+08	4.32018e+08	2.35777e+09	1.59563e+09
A0A0H2V8Q6	Peptidyl-dipeptidase dcp OS=Escherichia coli O6:H1 (strain CFT073 / ATCC 700928 / UPEC) OX=199310 GN=dcp PE=3 SV=1	0	126.315	25	12	62	12	703	80.1	5.62	198.05	12	metabolic process		catalytic activity;metal ion binding	Pf01432		c1964	dcp		0	0	1.107	2.7248	3.18471	0.94873	0.309795	0.189848	49.98	57.26	77	57.7	53.1	189.2	17.12	21.25	22.22	8.48685e+06	6.82154e+06	9.1861e+06	6.13763e+06	6.03654e+06	4.92554e+06	7.82559e+06	6.1433e+06	5.22812e+06	7.62383e+06	4.13404e+07	2.45556e+07
Q8FEN6	Anaerobic nitric oxide reductase transcription regulator NorR OS=Escherichia coli O6:H1 (strain CFT073 / ATCC 700928 / UPEC) OX=199310 GN=norR PE=3 SV=2	0	16.673	10	3	9	3	504	55.2	5.94	21.2	3	metabolic process;regulation of biological process		catalytic activity;DNA binding;nucleotide binding;protein binding	Pf00004, Pf00158, Pf01590, Pf07728, Pf13185, Pf13492, Pf14532		c3263	ygaA		0	0	1.124	2.97619	3.69004	0.972249	0.320256	0.190652	35.75	27.51	44.84	25.6	6.4	268.1	120.96	62.9	55.54	286833		4.60561e+06	953193			67184.1	225597	219711	414609	1.48435e+06	9.59486e+06
A0A0H2V5T9	YcaO domain-containing protein OS=Escherichia coli O6:H1 (strain CFT073 / ATCC 700928 / UPEC) OX=199310 GN=ycaO PE=4 SV=1	0	123.495	46	14	94	14	597	66.9	4.55	250.5	14				Pf02624		c1043	ycaO		0	0	0.836	4.42478	3.46021	0.72823	0.0836092	0.190728	38.15	69.63	58.47	34.3	45.1	220.6	27.55	35.76	8.96	8.0986e+06	7.25168e+06	1.13008e+07	5.49971e+06	7.19188e+06	6.85228e+06	9977460	1.14662e+07	6.40034e+06	1.44327e+07	6.28106e+07	5.52768e+07
P0AAC9	Iron-binding protein IscA OS=Escherichia coli O6:H1 (strain CFT073 / ATCC 700928 / UPEC) OX=199310 GN=iscA PE=3 SV=1	0	15.687	38	2	10	2	107	11.5	4.88	29.88	2	metabolic process		metal ion binding;structural molecule activity	Pf01521		c3053	iscA		0	0	1.119	3.125	3.67647	0.952743	0.311561	0.193214	31.34	25.74	22.3	58.2	50.8	191	21.9	34.93	12.33	3.72861e+06	2.05066e+06	2474375	2.21125e+06	2.73875e+06	4101145	2.04561e+06	2.12223e+06	1.69873e+06	2.26984e+06	9388525	8518082
A0A0H2VBZ1	Heme chaperone HemW OS=Escherichia coli O6:H1 (strain CFT073 / ATCC 700928 / UPEC) OX=199310 GN=yggW PE=3 SV=1	0.001	5.692	7	1	5	1	378	42.6	5.66	10.19	1	metabolic process	cytoplasm	catalytic activity;metal ion binding	Pf04055, Pf06969		c3541	yggW	Metabolic pathways; Porphyrin and chlorophyll metabolism; Biosynthesis of secondary metabolites	3	0	2.937	1.60514	5.64972	0.0124334	0.946332	0.193703	81.7	73.07	72.69	93.9	25.7	180.4	71.31	104.23	21.38	154935	544406	297028	243734	815868		83238.2		382774	64080.4	714032	629898
A0A0H2VEG2	Putative oxygen independent coproporphyrinogen III oxidase OS=Escherichia coli O6:H1 (strain CFT073 / ATCC 700928 / UPEC) OX=199310 GN=chuW PE=4 SV=1	0	7.32	11	3	8	3	445	49.4	6.65	0	3			catalytic activity	Pf04055		c4314	chuW	Metabolic pathways; Porphyrin and chlorophyll metabolism; Biosynthesis of secondary metabolites	3	0	1.162	2.75482	3.18471	0.909537	0.369718	0.20295	36.52	130.25	124.34	68.8	49.1	182.1	16.91	27.06	25.55	3.49822e+06	5.04892e+06	4.70314e+06	4.65016e+06	3.62417e+06	2.79381e+06	2.23447e+06	4.40742e+06	3.02402e+06	3.35284e+06	8.76044e+06	1.06267e+07
A0A0H2V853	Putative Transposase OS=Escherichia coli O6:H1 (strain CFT073 / ATCC 700928 / UPEC) OX=199310 GN=c1219 PE=4 SV=1	0.073	1.536	6	1	1	1	249	28.6	10.95	0	1				Pf01610, Pf12728, Pf13384, Pf13936		c1219	c1219		0	0	0.907	0.267094	0.234137	0.915455	0.325689	0.207226	35.66	19.21	27	124.6	142.1	33.3	69.77	25.34		1.45672e+06	1.79009e+06	1719822	5.1377e+06			2.45499e+06			1.57893e+06	585138
A0A0H2VCH6	2-dehydro-3-deoxygalactonokinase OS=Escherichia coli O6:H1 (strain CFT073 / ATCC 700928 / UPEC) OX=199310 GN=dgoK PE=4 SV=1	0	82.199	42	7	32	7	292	31.3	6	107.96	7	metabolic process		catalytic activity	Pf05035		c4615	dgoK	Metabolic pathways; Galactose metabolism	2	0	0.808	3.83142	3.30033	0.622744	0.145136	0.208014	54.92	87.75	92.17	45	43.8	211.2	28.88	45.64	99.71	3.76379e+06	1.74508e+06	3.01204e+06	2.8604e+06	1.69812e+06	6.12012e+06	2.3386e+06	2.67515e+06	2.621e+06	2.47559e+06	6.14512e+07	5.39866e+06
P0A9N1	Phosphocarrier protein NPr OS=Escherichia coli O6:H1 (strain CFT073 / ATCC 700928 / UPEC) OX=199310 GN=ptsO PE=3 SV=1	0.01	3.084	24	1	2	1	90	9.8	4.36	4.47	1	metabolic process;transport	cytoplasm	catalytic activity;enzyme regulator activity;receptor activity;signal transducer activity	Pf00381		c3966	ptsO	Phosphotransferase system (PTS)	1	0	2.122	2.3753	5.37634	0.14979	0.766701	0.208014	18.43	39.84	31.42	74.8	35.3	190	36.62		23.93		222817	495074	300327	260339				126764		1.11275e+06	631372
A0A0H2VBS7	Outer membrane protein slp OS=Escherichia coli O6:H1 (strain CFT073 / ATCC 700928 / UPEC) OX=199310 GN=slp PE=4 SV=1	0	126.245	56	7	235	7	199	22.2	6.79	853.7	7		membrane		Pf03843		c4304	slp		0	0	0.892	0.247586	0.225225	0.915455	0.327013	0.209184	43.13	63.95	62.46	130.6	143.3	26	30.1	29.15	38.73	5.07624e+08	3.96536e+08	1.78175e+08	3.96155e+08	3.21314e+08	2.15987e+08	3.58875e+08	4.93819e+08	3.95687e+08	4.11881e+08	6.31851e+07	7.0313e+07
A0A0H2VEM2	Valine--pyruvate aminotransferase OS=Escherichia coli O6:H1 (strain CFT073 / ATCC 700928 / UPEC) OX=199310 GN=avtA PE=4 SV=1	0	48.272	14	5	28	5	452	50.6	5.59	83.6	5	metabolic process		catalytic activity	Pf00155, Pf01053, Pf01212		c4393	avtA	Metabolic pathways; Valine, leucine and isoleucine biosynthesis; Biosynthesis of antibiotics; Biosynthesis of secondary metabolites	4	0	0.792	4.03226	3.08642	0.547472	0.0726032	0.210658	52.65	110.29	115.89	67.8	82.9	149.2	12.23	26.37	13.39	1.55244e+07	1.24257e+07	1.09445e+07	10667641	1.06493e+07	2.23722e+07	1.45809e+07	1.22701e+07	1.20723e+07	1.92022e+07	3.50213e+07	2.84523e+07
Q8CVL1	Multidrug resistance protein MdtE OS=Escherichia coli O6:H1 (strain CFT073 / ATCC 700928 / UPEC) OX=199310 GN=mdtE PE=3 SV=1	0	56.731	36	8	30	8	385	41.1	5.91	84.72	8	response to stimulus;transport	membrane	transporter activity	Pf00529, Pf12700, Pf13437, Pf13533		c4324	yhiU		0	0	1.224	0.262812	0.285714	0.622744	0.204294	0.21082	53.88	81.92	60.45	175	97.9	27.1	25.41	6.91	29.65	1.42808e+07	9.34566e+06	7.26556e+06	1.42457e+07	1.18892e+07	7.31299e+06	7.68795e+06	8.18796e+06	6.75869e+06	6.75846e+06	1697682	2.68834e+06
Q8FL13	Deoxyguanosinetriphosphate triphosphohydrolase OS=Escherichia coli O6:H1 (strain CFT073 / ATCC 700928 / UPEC) OX=199310 GN=dgt PE=3 SV=3	0	13.543	10	3	3	3	505	59.3	7.46	7.49	3	metabolic process		catalytic activity;metal ion binding	Pf01966, Pf13286		c0196	dgt	Purine metabolism	1	0	1.836	2.36407	4.329	0.290357	0.668877	0.213992	47.06	43.37	57.17	35.5	17.4	247.2	33.17	32.14	30.05	191036		323810	353499		159045	130487	173298	147337	261341	2.30764e+06	3.88187e+06
A0A0H2VGI3	Uncharacterized protein OS=Escherichia coli O6:H1 (strain CFT073 / ATCC 700928 / UPEC) OX=199310 GN=c5426 PE=4 SV=1	0	68.581	23	11	27	11	557	65.1	5.76	45.18	11				Pf03235, Pf07510		c5426	c5426		0	0	1.03	3.22581	3.37838	0.998973	0.204294	0.2152	41.29	43.13	48.94	39.4	28.5	232.1	33.29	38.58	21.61	2.72001e+06	2.04348e+06	4.05192e+06	1.85968e+06	2.55925e+06	2.10823e+06	1.62956e+06	2.29956e+06	773826		18314510	1.69447e+07
Q8FJ98	Nicotinate phosphoribosyltransferase OS=Escherichia coli O6:H1 (strain CFT073 / ATCC 700928 / UPEC) OX=199310 GN=pncB PE=3 SV=2	0	31.94	18	6	34	6	400	45.9	6.73	32.04	6	metabolic process		catalytic activity	Pf04095		c1073	pncB	Metabolic pathways; Nicotinate and nicotinamide metabolism	2	0	0.904	2.61097	2.90698	0.906014	0.336443	0.216193	49.23	52.6	38.22	44.7	64.3	191	29.5	29.9	12.11	2.7781e+06	5.52302e+06	6.46609e+06	5230235	4.6176e+06	5.83092e+06	8.40846e+06	7.23947e+06	7.40645e+06	3.3504e+06	2.73572e+07	2.73789e+07
Q8FDU7	N-acetylneuraminate lyase 2 OS=Escherichia coli O6:H1 (strain CFT073 / ATCC 700928 / UPEC) OX=199310 GN=nanA2 PE=3 SV=1	0	16.571	15	3	12	3	305	34.1	6.1	21.12	3	metabolic process	cytoplasm	catalytic activity	Pf00701		c3639	c3639	Amino sugar and nucleotide sugar metabolism	1	0	1.243	2.46305	3.19489	0.712237	0.454808	0.216426	34.43	36.92	35.51	67.1	55.2	177.7	11.67	16.21	25.2	5.0207e+06	4.49033e+06	5.36282e+06	4.06298e+06	3.85335e+06	3743267	4.62077e+06	3.86715e+06	3.42211e+06	2.69117e+06	2.23721e+07	1.70321e+07
A0A0H2V7F0	Probable zinc protease pqqL OS=Escherichia coli O6:H1 (strain CFT073 / ATCC 700928 / UPEC) OX=199310 GN=pqqL PE=3 SV=1	0	407.649	66	45	253	45	931	104.6	6.47	642.91	45	metabolic process		catalytic activity;metal ion binding	Pf00675, Pf05193		c1923	pqqL		0	0	0.584	0.313087	0.2292	0.0123112	0.458421	0.218432	56.41	67.68	59.12	89.9	202.4	7.7	28.88	19.08	25.93	6.55138e+07	1.12803e+08	71710738	1.15379e+08	6.71909e+07	1.23877e+08	1.69318e+08	1.41507e+08	1.84441e+08	1.71827e+08	7.22439e+06	1.1108e+07
A0A0H2V7P4	SufA protein OS=Escherichia coli O6:H1 (strain CFT073 / ATCC 700928 / UPEC) OX=199310 GN=ydiC PE=3 SV=1	0	86.49	93	6	89	6	122	13.3	5.02	295.64	6	metabolic process		structural molecule activity	Pf01521		c2079	sufA		0	0	1.194	0.211327	0.258198	0.632329	0.112364	0.21938	69	49.11	74.63	148.3	120.5	31.3	16.91	13.81	23.71	4.74536e+07	4.78059e+07	6.00002e+07	4.31964e+07	3.69513e+07	3.57777e+07	4.80087e+07	3.45835e+07	3.46121e+07	3.28998e+07	6.54277e+06	1.00712e+07
A0A0H2V9Q5	Starvation sensing protein rspB OS=Escherichia coli O6:H1 (strain CFT073 / ATCC 700928 / UPEC) OX=199310 GN=rspB PE=1 SV=1	0	262.117	70	17	421	17	347	37.4	6.52	1488.75	17	metabolic process		catalytic activity;metal ion binding;nucleotide binding	Pf00107, Pf08240		c1970	rspB	Metabolic pathways; Pentose and glucuronate interconversions	2	0	1.205	0.17507	0.230787	0.61463	0.127636	0.22297	70.32	91.13	86.05	166.4	112.1	21.5	46.98	50.41	45.13	1.73733e+08	5.70038e+08	6.28861e+08	5.28811e+08	2.53899e+08	1.38895e+08	5.78693e+08	4.06743e+08	3.24546e+08	2.02399e+08	4.79084e+07	1.3115e+08
Q8FJ88	Ribosomal RNA large subunit methyltransferase K/L OS=Escherichia coli O6:H1 (strain CFT073 / ATCC 700928 / UPEC) OX=199310 GN=rlmL PE=3 SV=1	0	22.572	10	5	17	5	702	78.8	8.75	24.92	5	metabolic process	cytoplasm	catalytic activity;RNA binding	Pf01170, Pf02926, Pf03602, Pf08241, Pf10672, Pf13578, Pf13649, Pf13659, Pf13847		c1084	rlmL		0	0	1.478	2.74725	3.14465	0.374037	0.331519	0.22297	58.79	34.83	46.84	53.1	26.2	220.7	14.64	46.71	40.14	2.69906e+06	3.23295e+06	2.29491e+06	2.44558e+06	2.22183e+06	970213	1.05647e+06	2.35574e+06	2.24391e+06	1.13362e+06	1.26129e+07	9.75794e+06
P0A7A8	Glycerol-3-phosphate acyltransferase OS=Escherichia coli O6:H1 (strain CFT073 / ATCC 700928 / UPEC) OX=199310 GN=plsB PE=3 SV=2	0	194.724	46	24	125	24	807	91.3	8.38	320.33	24	metabolic process	membrane	catalytic activity	Pf01553		c5011	plsB	Metabolic pathways; Glycerophospholipid metabolism; Glycerolipid metabolism; Biosynthesis of secondary metabolites	4	0	0.922	3.22581	3.26797	0.965181	0.260974	0.223621	47.6	84.69	81.96	53.3	69.5	177.2	30.21	9.89	18.32	1.12667e+07	1.83817e+07	2.10061e+07	1.5892e+07	1.01342e+07	2.10007e+07	2.24335e+07	2.30455e+07	1.70066e+07	1.8374e+07	6.47406e+07	6.77267e+07
A0A0H2VBG1	Alpha-1,4 glucan phosphorylase OS=Escherichia coli O6:H1 (strain CFT073 / ATCC 700928 / UPEC) OX=199310 GN=malP PE=3 SV=1	0	169.646	34	19	90	19	797	90.5	7.52	235.13	19	metabolic process		catalytic activity	Pf00343		c4194	malP	Metabolic pathways; Starch and sucrose metabolism; Biosynthesis of secondary metabolites	3	0	1.149	3.06748	3.22581	0.782457	0.298638	0.223621	42.29	76.14	83.21	65.3	68.1	166.5	15.88	8.62	18.02	1.57936e+07	2.23524e+07	1.72479e+07	1.97665e+07	1.61784e+07	1.8564e+07	1.56307e+07	1.81113e+07	1.78962e+07	1.75662e+07	4.99061e+07	4.96202e+07
A0A0H2VFN0	Aspartokinase OS=Escherichia coli O6:H1 (strain CFT073 / ATCC 700928 / UPEC) OX=199310 GN=lysC PE=3 SV=1	0	299.754	69	25	423	25	449	48.5	5.11	1229.34	25	metabolic process		catalytic activity	Pf00696		c4990	lysC	Metabolic pathways; Glycine, serine and threonine metabolism; Biosynthesis of amino acids; 2-Oxocarboxylic acid metabolism; Biosynthesis of antibiotics; Biosynthesis of secondary metabolites; Microbial metabolism in diverse environments; Monobactam biosynthesis; Lysine biosynthesis; Cysteine and methionine metabolism	10	0	0.894	3.89105	3.71747	0.916504	0.24325	0.226068	33.08	63.28	71.08	54.4	60.9	184.7	2.85	8.42	40.97	8.54357e+07	7.54677e+07	7.80645e+07	7.54206e+07	7.22909e+07	1.01357e+08	8.27088e+07	8.72411e+07	7.43277e+07	8.26264e+07	7.02248e+08	2.63338e+08
A0A0H2V7F8	ATP-dependent helicase hrpA OS=Escherichia coli O6:H1 (strain CFT073 / ATCC 700928 / UPEC) OX=199310 GN=hrpA PE=4 SV=1	0	33.191	8	9	32	9	1300	148.9	7.66	34.12	9			catalytic activity;nucleotide binding	Pf00270, Pf00271, Pf04408, Pf07717, Pf11898		c1840	hrpA		0	0	1.058	2.96736	3.125	0.991787	0.23074	0.226322	51.14	42.63	42.16	48.3	61.7	190	121.5	56.61	16.71	3.003e+07	4.16314e+06	5.28308e+06	3.36022e+06	2.88525e+06	5.48782e+06	6.96915e+06	1.08203e+07	2.87401e+06	2.82687e+06	1.61796e+07	1.79871e+07
A0A0H2VD24	Uncharacterized protein OS=Escherichia coli O6:H1 (strain CFT073 / ATCC 700928 / UPEC) OX=199310 GN=c3606 PE=4 SV=1	0	14.813	24	1	11	1	106	11.9	6.39	3.84	1						c3606	c3606		0	0	1.689	2.457	4.2735	0.372192	0.627404	0.226322	34.57	25.14	23.34	74.7	41.5	183.7	26.61	48.25	12.44	760161	660155	490481	592608	887783	327969	390697		326404	748348	2.04791e+06	1.7813e+06
A0A0H2V5Z0	Putative acyl carrier protein OS=Escherichia coli O6:H1 (strain CFT073 / ATCC 700928 / UPEC) OX=199310 GN=c1200 PE=4 SV=1	0.001	5.56	31	2	3	2	85	9.2	4.17	0	2				Pf00550		c1200	c1200		0	0	0.01	100	4.90196	4.24902e-16	2.66707e-16	0.228247			13.61		50.7	249.3			29.47										184754	632914	982617
P0A987	Cold shock-like protein CspI OS=Escherichia coli O6:H1 (strain CFT073 / ATCC 700928 / UPEC) OX=199310 GN=cspI PE=3 SV=1	0.013	2.784	11	1	1	1	70	7.7	6.52	0	1	metabolic process;regulation of biological process	cytoplasm	DNA binding	Pf00313		c3177	cspI		0	0	0.01	100	0.232126	4.24902e-16	2.66707e-16	0.228247			0		243.5	56.5											995628
A0A0H2V5Y2	Uncharacterized protein OS=Escherichia coli O6:H1 (strain CFT073 / ATCC 700928 / UPEC) OX=199310 GN=c1190 PE=4 SV=1	0.001	5.225	12	2	7	2	194	21.4	9.33	0	2				Pf11659		c1190	c1190		0	0	0.818	3.77358	3.20513	0.700197	0.148758	0.228247	26.71	31.42	24.09	49.4	59.6	191	27.57	9	16.61	2.03038e+06	1673758	3245953	2.52513e+06	1.91735e+06	2.5953e+06	2.5854e+06	2386491	2809955	2.43339e+06	10118443	10645715
P0AEQ7	Glutamine transport system permease protein GlnP OS=Escherichia coli O6:H1 (strain CFT073 / ATCC 700928 / UPEC) OX=199310 GN=glnP PE=3 SV=1	0	9.059	9	2	8	2	219	24.3	10.17	12.71	2	transport	membrane	transporter activity	Pf00528		c0895	glnP	ABC transporters	1	0	1.138	3.59712	4.2735	0.970254	0.333509	0.228247	47.29	37.05	36.29	55.2	46.4	198.3	34.57	29.27	26.35			425637	573881	248758	359172	306279	351889	553760	354309	1.91301e+06	2.32514e+06
A0A0H2V4R2	LacI protein OS=Escherichia coli O6:H1 (strain CFT073 / ATCC 700928 / UPEC) OX=199310 GN=c0460 PE=4 SV=1	0.001	5.153	25	2	8	2	88	9.9	11.84	8	2						c0460	c0460		0	0	1.468	2.05761	3.663	0.298571	0.73768	0.231747	57.88	30.33	76.68	80.6	43.2	176.2	39.1	28.24	10.14	1.56943e+06	1.73067e+06	3.83777e+06	3.11461e+06	3.05659e+06	1.25646e+06	1.13663e+06	1.60328e+06	2.02513e+06	1.82333e+06	7.9513e+06	7.03677e+06
Q8FBS5	ATPase RavA OS=Escherichia coli O6:H1 (strain CFT073 / ATCC 700928 / UPEC) OX=199310 GN=ravA PE=3 SV=2	0	15.139	8	3	15	3	498	56.3	6.55	33.73	3	transport	cytoplasm	catalytic activity;nucleotide binding;transporter activity	Pf00004, Pf01078, Pf07724, Pf07728, Pf12592		c4674	yieN		0	0	1.913	3.08642	4.29185	0.198296	0.38857	0.232126	57.8	29.39	58.91	56.7	38.2	205	29.64	44.87	8.69	690346	583398	933449	623782	379776	161409	528740	622406	298065	389378	2.98685e+06	2.89038e+06
Q8FJK5	Ribosomal protein S12 methylthiotransferase RimO OS=Escherichia coli O6:H1 (strain CFT073 / ATCC 700928 / UPEC) OX=199310 GN=rimO PE=3 SV=1	0	73.937	42	12	49	12	441	49.5	5.63	118.73	12	metabolic process	cytoplasm	catalytic activity;metal ion binding	Pf00919, Pf04055		c0920	rimO		0	0	0.946	3.0581	2.89855	0.954894	0.204294	0.233791	48.24	43.12	30.25	49.1	60.6	190.3	33.94	15.29	9.29	9.89662e+06	6.58294e+06	5.09377e+06	5.51164e+06	3328456	7.48638e+06	6.75821e+06	6.88526e+06	4418314	6.31031e+06	2.51702e+07	2.30506e+07
A0A0H2VAX9	Putative iron compound-binding protein of ABC transporter family OS=Escherichia coli O6:H1 (strain CFT073 / ATCC 700928 / UPEC) OX=199310 GN=c3771 PE=4 SV=1	0	138.712	51	13	107	13	336	36.8	6.35	178.25	13				Pf01497		c3771	c3771	ABC transporters	1	0	1.075	0.265534	0.276932	0.930685	0.213828	0.233791	51.09	72.54	97.15	149.1	132.4	18.5	9.72	16.37	23.02	3.24799e+07	2.59406e+07	2.69266e+07	2.79051e+07	2.06838e+07	2.66394e+07	2.75369e+07	2.31558e+07	2.22666e+07	1.61007e+07	3.99167e+06	4862164
Q8FBR5	Dihydroxy-acid dehydratase OS=Escherichia coli O6:H1 (strain CFT073 / ATCC 700928 / UPEC) OX=199310 GN=ilvD PE=3 SV=3	0	446.955	71	34	645	34	616	65.5	6.01	1720.06	34	metabolic process		catalytic activity;metal ion binding	Pf00920		c4693	ilvD	Metabolic pathways; Pantothenate and CoA biosynthesis; Valine, leucine and isoleucine biosynthesis; Biosynthesis of amino acids; 2-Oxocarboxylic acid metabolism; Biosynthesis of antibiotics; Biosynthesis of secondary metabolites	7	0	1.046	3.58423	3.64964	0.968867	0.304674	0.233791	35.18	59.22	61.36	55.6	50.1	194.3	9.4	10.42	20.48	2.21024e+08	1.78063e+08	2.12831e+08	1.90751e+08	2.04936e+08	1.66992e+08	1.79229e+08	2.0836e+08	1.80564e+08	1.72261e+08	8.82064e+08	1.08453e+09
Q8FBA7	Fructose-6-phosphate aldolase 2 OS=Escherichia coli O6:H1 (strain CFT073 / ATCC 700928 / UPEC) OX=199310 GN=fsaB PE=3 SV=1	0	8.987	22	3	14	3	220	23.5	5.4	1.88	3	metabolic process	cytoplasm	catalytic activity	Pf00923		c4905	talC		0	0	2.069	2.14133	3.96825	0.0845708	0.719583	0.233791	55.93	40.24	52.82	44.3	48.5	207.1	48.3	62.67	62.88	662750	375311	696355	445884	1.07805e+06	685153	737896	357160	221293	1.2292e+06	3.53343e+06	5.03438e+06
A0A0H2V8Y0	Mgl repressor and galactose ultrainduction factor OS=Escherichia coli O6:H1 (strain CFT073 / ATCC 700928 / UPEC) OX=199310 GN=galS PE=4 SV=1	0	7.371	6	1	12	1	348	37.7	6.54	11.98	1	metabolic process;regulation of biological process		DNA binding	Pf00356, Pf00532, Pf01381, Pf13377, Pf13407, Pf13560		c2685	galS		0	0	1.608	2.22222	4.20168	0.444933	0.753553	0.233791	77.05	34.08	72.22	77.1	51.5	171.4	33.3	59	78.54	570507	662380	577918	627876	1.00488e+06	174106	420693	231912	740152	442697	5.76451e+06	1.62197e+06
A0A0H2VA03	Putative electron transfer flavoprotein subunit ygcR OS=Escherichia coli O6:H1 (strain CFT073 / ATCC 700928 / UPEC) OX=199310 GN=ygcR PE=4 SV=1	0.036	2.015	4	1	1	1	260	28.9	6.57	0	1	metabolic process			Pf01012, Pf11453		c3329	ygcR		0	0	0.908	5.07614	3.95257	0.958614	0.0759457	0.234345	52.62	55.92	47.01	44.4	57.6	198	52	31.32	38.51			991308	468471		552468	897021	1.01469e+06				5.74805e+06
A0A0H2VDL3	Outer membrane protein tolC OS=Escherichia coli O6:H1 (strain CFT073 / ATCC 700928 / UPEC) OX=199310 GN=tolC PE=3 SV=1	0	111.004	38	13	111	13	506	55	6.09	307.89	13	transport	membrane	transporter activity	Pf02321		c3781	tolC	Bacterial secretion system; beta-Lactam resistance; Two-component system; Cationic antimicrobial peptide (CAMP) resistance	4	0	0.789	4.329	3.55872	0.547682	0.111892	0.235488	44.27	44.57	60.59	38.2	57.9	204	35.77	31.4	10.48	2.01808e+07	1.73308e+07	1.34085e+07	6.03951e+06	1.22886e+07	2.98148e+07	1.27993e+07	1.99774e+07	1.46888e+07	1.95693e+07	9.74964e+07	8.26645e+07
A0A0H2V5A5	Succinate dehydrogenase cytochrome b556 subunit OS=Escherichia coli O6:H1 (strain CFT073 / ATCC 700928 / UPEC) OX=199310 GN=sdhC PE=3 SV=1	0	9.892	10	2	13	2	134	14.9	9.86	19.63	2	metabolic process	membrane	catalytic activity;metal ion binding	Pf01127		c0798	sdhC	Metabolic pathways; Carbon metabolism; Biosynthesis of antibiotics; Biosynthesis of secondary metabolites; Microbial metabolism in diverse environments; Citrate cycle (TCA cycle); Oxidative phosphorylation; Butanoate metabolism	8	0	0.824	3.52113	2.95858	0.622744	0.143053	0.235488	26.94	27.41	17.21	46.7	56.7	196.7	27.87	11.99	15.46	4.28153e+06	3.18658e+06	6528088	4970499	3887709	4.59185e+06	5.28208e+06	4.71223e+06	5.66589e+06	4912557	2.2372e+07	21406454
A0A0H2V9I9	Uncharacterized protein OS=Escherichia coli O6:H1 (strain CFT073 / ATCC 700928 / UPEC) OX=199310 GN=yfhA PE=4 SV=1	0	23.301	22	5	14	5	457	50.7	6.77	27.31	5	metabolic process;regulation of biological process;response to stimulus		catalytic activity;DNA binding;nucleotide binding;protein binding	Pf00004, Pf00072, Pf00158, Pf07728, Pf14532		c3077	yfhA	Quorum sensing; Two-component system	2	0	0.702	3.50877	2.91545	0.263377	0.167681	0.235953	35.53	89.33	114.22	33.2	59.1	207.6	39.35	7.75	19.59	4.18511e+06	3.45326e+06	2.12392e+06	1301546	2.1934e+06	4.92511e+06	4.13146e+06	4.1844e+06	3.7453e+06	4.36656e+06	19162931	1.64781e+07
P0AFH9	Osmotically-inducible protein Y OS=Escherichia coli O6:H1 (strain CFT073 / ATCC 700928 / UPEC) OX=199310 GN=osmY PE=3 SV=1	0	194.306	63	13	1247	13	201	21.1	6.81	3349.22	13				Pf04972		c5457	osmY		0	0	1.614	0.154036	0.240906	0.0213406	0.084623	0.23622	48.91	70.93	53.77	161.7	113.7	24.6	20.58	19.54	23.9	8.68201e+08	1.27454e+09	8.76559e+08	1.26228e+09	9.09092e+08	6.47687e+08	7.15094e+08	4.74421e+08	6.52533e+08	7.98337e+08	1.73453e+08	1.22459e+08
A0A0H2V8V6	SBP_bac_5 domain-containing protein OS=Escherichia coli O6:H1 (strain CFT073 / ATCC 700928 / UPEC) OX=199310 GN=yejA PE=4 SV=1	0	19.598	9	4	11	4	606	70	8.7	22.68	4	transport			Pf00496		c2714	yejA	ABC transporters	1	0	1.245	0.248077	0.31348	0.530493	0.170883	0.23622	99.5	88.25	56.56	185.1	92.5	22.4	45.65	86.72	35.83	2.5373e+07	5.86288e+06	2.70185e+07	1.53163e+07	2.29954e+07	8.16292e+06	2.23136e+07	1.13698e+07	4.43657e+07	7.55846e+06	3.74851e+06	3.7136e+06
A0A0H2VB52	Glutamate synthase [NADPH] small chain OS=Escherichia coli O6:H1 (strain CFT073 / ATCC 700928 / UPEC) OX=199310 GN=gltD PE=4 SV=1	0	294.846	71	28	303	27	472	52.1	5.62	926.68	28	metabolic process		catalytic activity;nucleotide binding	Pf00070, Pf00743, Pf00890, Pf01210, Pf01266, Pf01494, Pf01946, Pf02826, Pf03486, Pf07992, Pf12831, Pf13450, Pf13738, Pf14691		c3974	gltD	Metabolic pathways; Alanine, aspartate and glutamate metabolism; Biosynthesis of amino acids; Biosynthesis of antibiotics; Biosynthesis of secondary metabolites; Microbial metabolism in diverse environments; Nitrogen metabolism	7	1	1.067	3.32226	3.59712	0.946488	0.350358	0.23622	34.73	46.51	41.29	55.3	47.1	197.5	22.77	11.78	15.76	1.11854e+08	8.01298e+07	5.60941e+07	6.68341e+07	7.49713e+07	6.93811e+07	6.66009e+07	6.74223e+07	6.33324e+07	8.10527e+07	4.55702e+08	2.7457e+08
A0A0H2V8U0	Uncharacterized protein OS=Escherichia coli O6:H1 (strain CFT073 / ATCC 700928 / UPEC) OX=199310 GN=c2559 PE=4 SV=1	0	87.853	56	11	42	11	371	42.5	8.07	127.43	11				Pf00534, Pf13524, Pf13692		c2559	c2559		0	0	1.153	2.43902	3.11526	0.914896	0.45415	0.23622	65.47	55	56.76	56.8	52.6	190.6	59.33	45.57	18.42	4.59415e+06	2.61308e+06	6.74716e+06	797239	4.02917e+06	4.01692e+06	4.93422e+06	5.33726e+06	1.53807e+06	2.06387e+06	2.33988e+07	1.34632e+07
A0A0H2VAE3	Flagellin OS=Escherichia coli O6:H1 (strain CFT073 / ATCC 700928 / UPEC) OX=199310 GN=fliC PE=3 SV=1	0	304.382	68	24	207	24	595	60.9	4.91	708.14	24	cellular component movement	extracellular	structural molecule activity	Pf00669, Pf00700, Pf12445		c2338	fliC	Flagellar assembly; Two-component system	2	0	0.677	0.372856	0.245881	0.145385	0.662147	0.23622	77.33	61.78	54.1	100.3	172.1	27.6	86	26.11	30.83	3.66208e+07	1.96867e+08	4.68453e+07	5.6093e+07	5.25248e+07	6.52712e+07	8.7346e+07	9.71543e+07	8.76751e+07	1.24207e+08	8.53001e+06	1.63263e+07
A0A0H2VCV9	Ornithine decarboxylase, constitutive OS=Escherichia coli O6:H1 (strain CFT073 / ATCC 700928 / UPEC) OX=199310 GN=speC PE=3 SV=1	0	15.379	7	2	4	2	711	79.4	5.99	9.81	2	metabolic process	cytoplasm	catalytic activity	Pf01276, Pf03709, Pf03711		c3553	speC	Metabolic pathways; Arginine and proline metabolism; Glutathione metabolism; Biosynthesis of antibiotics; Biosynthesis of secondary metabolites	5	0	1.905	2.1978	4.20168	0.214766	0.767701	0.23622	35.48	12.18	38.66	57.2	27.3	215.6	24.51	32.4	12.12	440834	623452	436079	365498	338395	198652	196409	122046	280103	253076	1.69523e+06	2.01044e+06
A0A0H2V9D6	N-acetylmuramoyl-L-alanine amidase OS=Escherichia coli O6:H1 (strain CFT073 / ATCC 700928 / UPEC) OX=199310 GN=amiA PE=4 SV=1	0	7.832	6	1	2	1	289	31.4	10.13	7.52	1	metabolic process		catalytic activity	Pf01520		c2969	amiA	Cationic antimicrobial peptide (CAMP) resistance	1	0	3.213	1.40647	5.58659	0.00579544	0.975398	0.23622	66.84	19.96	75.7	112.6	33.2	154.1	11.7	58.98	29.28	273518	317822	296412	255435	287625	131992	36929	152123		56833.3	481842	746308
A0A0H2VD17	Probable bifunctional chitinase/lysozyme OS=Escherichia coli O6:H1 (strain CFT073 / ATCC 700928 / UPEC) OX=199310 GN=yheB PE=4 SV=1	0.002	5.011	1	1	7	1	900	97.4	5.53	10.07	1	metabolic process	extracellular	catalytic activity	Pf00704, Pf02839		c4109	chiA	Metabolic pathways; Amino sugar and nucleotide sugar metabolism	2	0	0.353	0.738552	0.242718	0.00156989	0.989463	0.23622	51.85	48.31	30.13	62.9	187	50.2	49.87	27.26	26.6	470509	370029		835603	258401	1.59321e+06	1.21338e+06	722136	996779	1.40699e+06	451052
A0A0H2V8N3	Hypothetical chaperone protein yegD OS=Escherichia coli O6:H1 (strain CFT073 / ATCC 700928 / UPEC) OX=199310 GN=yegD PE=3 SV=1	0	11.119	14	4	6	4	471	51.8	5.57	9.9	4	cell organization and biogenesis			Pf00012, Pf06723		c2596	yegD		0	0	1.093	2.25734	3.47222	0.98039	0.598975	0.237389	29.34	87.23	81.21	94.5	66.5	139	53.05	41.43	31.66	807790	2.85487e+06	2.41911e+06	2.2815e+06	770928	1.93698e+06	2.53132e+06	1.0006e+06	821062	1.48803e+06	5.71012e+06	5.60004e+06
Q8CXX6	Multifunctional CCA protein OS=Escherichia coli O6:H1 (strain CFT073 / ATCC 700928 / UPEC) OX=199310 GN=cca PE=3 SV=1	0.001	6.517	8	2	3	2	412	46.5	6.54	4.88	2	metabolic process		catalytic activity;metal ion binding;nucleotide binding;receptor activity;RNA binding;signal transducer activity	Pf01743, Pf01966, Pf12627		c3806	cca		0	0	0.01	100	5.02513	4.24902e-16	2.66707e-16	0.239225			69.01		39.3	260.7		63.54	29.38						61658.1	160771				395595	706902
P63884	N-acetylmuramoyl-L-alanine amidase AmiC OS=Escherichia coli O6:H1 (strain CFT073 / ATCC 700928 / UPEC) OX=199310 GN=amiC PE=3 SV=1	0	33.393	19	4	33	4	417	45.6	9.58	90.68	4	cell organization and biogenesis;metabolic process		catalytic activity	Pf01520, Pf11741		c3411	amiC	Cationic antimicrobial peptide (CAMP) resistance	1	0	1.005	0.301932	0.291375	0.998973	0.327081	0.240423	43.54	42.53	56.89	143.5	139.3	17.2	12.97	18.38	92.32	1.80864e+07	1.78532e+07	1.48894e+07	1.28509e+07	1.53774e+07	2.38929e+07	1.62338e+07	1.48938e+07	1.49135e+07	1.75092e+07	2.47097e+06	6.20036e+06
P0A810	Holliday junction ATP-dependent DNA helicase RuvA OS=Escherichia coli O6:H1 (strain CFT073 / ATCC 700928 / UPEC) OX=199310 GN=ruvA PE=3 SV=1	0	44.59	35	3	21	3	203	22.1	5.96	78.54	3	cell communication;metabolic process;response to stimulus		catalytic activity;DNA binding;nucleotide binding	Pf01330, Pf07499, Pf14520		c2275	ruvA	Homologous recombination	1	0	0.952	3.26797	3.41297	0.968867	0.311561	0.244009	52.67	45.23	37.9	50.1	48.5	201.3	23.28	16.05	17.5	1.40673e+06	1.32464e+06	2.2228e+06	1.87892e+06	1.65959e+06	2.36174e+06	1.75716e+06	1.76581e+06	1.50021e+06		8971703	1.06709e+07
Q8FFQ5	Probable malate:quinone oxidoreductase OS=Escherichia coli O6:H1 (strain CFT073 / ATCC 700928 / UPEC) OX=199310 GN=mqo PE=3 SV=1	0	37.332	22	7	19	7	548	60.2	7.27	26.31	7	metabolic process		catalytic activity	Pf01266, Pf06039		c2751	yojH	Metabolic pathways; Carbon metabolism; Pyruvate metabolism; Biosynthesis of antibiotics; Biosynthesis of secondary metabolites; Microbial metabolism in diverse environments; Citrate cycle (TCA cycle)	7	0	1.155	0.573394	0.305437	0.855351	0.918435	0.244009	50.53	76.63	93.1	143.8	113.8	42.4	57.76	31.53	35.02	1.61883e+06	8.19622e+06	1.16044e+07	8.36491e+06	4.01443e+06		7.73563e+06	5.44126e+06	8.51561e+06	4.19094e+06	1.46512e+06	2.65099e+06
A0A0H2VAH6	Protein ybcL OS=Escherichia coli O6:H1 (strain CFT073 / ATCC 700928 / UPEC) OX=199310 GN=ybcL PE=4 SV=1	0	8.115	8	1	4	1	183	19.4	7.99	11.94	1				Pf01161		c2350	ybcL		0	0	0.749	0.367647	0.268097	0.462125	0.603248	0.244883	32.04	29.17	28.4	110.5	147.5	42	21.63	23.72	28.22	1.63465e+06	2.15588e+06	1.36985e+06	2.29495e+06	1583832	2389562	2.82854e+06	1.69157e+06	2.09221e+06	3.10112e+06
A0A0H2VAM1	L-asparaginase II OS=Escherichia coli O6:H1 (strain CFT073 / ATCC 700928 / UPEC) OX=199310 GN=ansB PE=3 SV=1	0	62.501	31	9	83	9	348	36.9	6.04	136.15	9	metabolic process		catalytic activity	Pf00710		c3543	ansB	Metabolic pathways; Alanine, aspartate and glutamate metabolism; Cyanoamino acid metabolism; Biosynthesis of secondary metabolites	4	0	0.537	0.580383	0.300661	0.00397253	0.922403	0.250301	35.51	41.54	39.16	85.5	167.3	47.3	22.79	25.21	24.67	1.93813e+07	1.62132e+07	8.97484e+06	1.51909e+07	1.35274e+07	3.1828e+07	2.28921e+07	2.68763e+07	2.70779e+07	4.0803e+07	7.52541e+06	9.05411e+06
A0A0H2VB63	Penicillin-binding protein 7 OS=Escherichia coli O6:H1 (strain CFT073 / ATCC 700928 / UPEC) OX=199310 GN=pbpG PE=3 SV=1	0	30.78	16	4	18	4	313	34.2	9.94	32.37	4	metabolic process		catalytic activity	Pf00768, Pf13354		c2665	pbpG		0	0	0.698	0.527148	0.323939	0.179804	0.829839	0.251037	52.91	66.09	86.83	85.7	179.3	35	55.48	50.46	40.45	1.08825e+07	2.4147e+06	10004661	4.82e+06	3.95898e+06	1.02148e+07	1.56363e+07	1.36449e+07	3.90495e+06	5.18324e+06	1.0417e+06	3.34307e+06
A0A0H2V865	DNA topoisomerase 1 OS=Escherichia coli O6:H1 (strain CFT073 / ATCC 700928 / UPEC) OX=199310 GN=topA PE=3 SV=1	0	92.91	24	16	63	16	879	98.9	8.69	155.06	16	metabolic process	chromosome	catalytic activity;DNA binding;metal ion binding	Pf01131, Pf01396, Pf01751, Pf08272		c1741	topA		0	0	0.912	3.38983	2.96736	0.915455	0.165362	0.251551	36.38	51.28	50.99	46.9	42.5	210.6	45.9	30.29	36.59	5.69325e+06	1.18468e+07	7.52879e+06	5.97088e+06	1.36285e+07	1.19334e+07	6.99502e+06	8.92836e+06	5.53119e+06	5.76701e+06	4.23117e+07	5.20466e+07
A0A0H2VAS9	Putative receptor OS=Escherichia coli O6:H1 (strain CFT073 / ATCC 700928 / UPEC) OX=199310 GN=c3610 PE=3 SV=1	0	498.681	59	34	422	34	696	76.5	5.94	1281.23	34	transport	membrane	receptor activity	Pf00593, Pf07715, Pf14905		c3610	c3610		0	0	1.042	0.251509	0.247097	0.968867	0.336443	0.252569	69.09	103.39	111.93	153.3	130.6	16.1	44.66	36.07	10.45	1.90092e+08	5.8626e+08	4.00951e+08	3.86153e+08	2.21309e+08	2.37704e+08	5.41487e+08	3.16227e+08	3.54212e+08	2.25177e+08	4.76618e+07	4.41383e+07
A0A0H2VFT6	Proton/glutamate-aspartate symporter OS=Escherichia coli O6:H1 (strain CFT073 / ATCC 700928 / UPEC) OX=199310 GN=gltP PE=3 SV=1	0.001	6.423	4	1	2	1	437	47.1	8.47	5.44	1	transport	membrane	transporter activity	Pf00375		c5074	gltP		0	0	2.783	1.81818	5.40541	0.0287662	0.922403	0.253994	55.72	65.74	85.91	96.7	43.9	159.4	43.36	57.72	73.21		174627	361571	200781	138305			53487.6	120515		290407	1.27017e+06
P0C038	Pyrimidine/purine nucleoside phosphorylase OS=Escherichia coli O6:H1 (strain CFT073 / ATCC 700928 / UPEC) OX=199310 GN=ppnP PE=3 SV=1	0	16.682	23	2	18	2	94	10.2	4.5	38.56	2			catalytic activity	Pf06865		c0499	yaiE		0	0	0.992	0.301568	0.30012	0.991787	0.328129	0.256771	104.61	94.89	91.39	112.2	144	43.7	139.95	135.45	83.26	39978719	2.62185e+06	8.72466e+06	2.39839e+06	2.32124e+06	3.46864e+06	8.27032e+06	2.93293e+07	1.62131e+06	1.29977e+06	1.32168e+06	2.95352e+06
A0A0H2VAI4	6-phospho-beta-glucosidase bglA OS=Escherichia coli O6:H1 (strain CFT073 / ATCC 700928 / UPEC) OX=199310 GN=bglA PE=3 SV=1	0	121.453	53	18	86	18	485	55.9	5.73	187.31	18	metabolic process		catalytic activity	Pf00232		c3482	bglA	Glycolysis / Gluconeogenesis; Starch and sucrose metabolism	2	0	0.957	3.73134	3.21543	0.977106	0.151389	0.257608	25.14	40.18	41.18	38.6	39	222.4	16.39	13.66	13.6	7.45951e+06	7.16236e+06	1.01873e+07	8.69503e+06	7.38762e+06	8.61473e+06	1.0679e+07	7.61557e+06	7.01076e+06	7.71029e+06	5.94688e+07	5.72643e+07
A0A0H2V782	Protein TonB OS=Escherichia coli O6:H1 (strain CFT073 / ATCC 700928 / UPEC) OX=199310 GN=tonB PE=3 SV=1	0	6.71	16	2	7	2	255	27.7	9.58	9.75	2	transport	membrane	transporter activity	Pf03544		c1717	tonB		0	0	0.799	0.316156	0.260485	0.662965	0.484973	0.257608	53.44	23.48	27.94	124.5	159.8	15.7	35.74	24.2		990674	1.12177e+06	2206303	1.54581e+06	1.80745e+06	2.00951e+06	1.43169e+06	1.80103e+06	1.96625e+06	2.58481e+06
A0A0H2VCK3	Putative Transposase OS=Escherichia coli O6:H1 (strain CFT073 / ATCC 700928 / UPEC) OX=199310 GN=c3803 PE=4 SV=1	0.079	1.455	9	1	1	1	150	17.6	8.91	0	1	metabolic process		catalytic activity;DNA binding	Pf01797		c3803	c3803		0	0	0.859	0.295421	0.242601	0.91199	0.507912	0.257608	4.21	9.51	34.91	121.9	142	36		40.88	17.64				953778				2.02847e+06	1.01155e+06	1.00032e+06	431428	324563
A0A0H2V9J3	NADP-dependent malic enzyme OS=Escherichia coli O6:H1 (strain CFT073 / ATCC 700928 / UPEC) OX=199310 GN=c2988 PE=3 SV=1	0	471.817	71	32	460	32	759	82.4	5.5	1356.01	32	metabolic process		catalytic activity;metal ion binding;nucleotide binding	Pf00390, Pf01515, Pf03949		c2988	c2988	Metabolic pathways; Carbon metabolism; Pyruvate metabolism; Microbial metabolism in diverse environments	4	0	0.905	3.663	3.46021	0.93837	0.289935	0.259194	41.78	72.27	71.9	48.3	52.3	199.4	9.98	22.4	19.39	7.726e+07	7.21811e+07	7.39263e+07	6.31153e+07	5.37377e+07	7.89831e+07	7.95394e+07	9.87672e+07	5.67e+07	5.55868e+07	3.64248e+08	3.24221e+08
A0A0H2VA67	Diaminopimelate decarboxylase OS=Escherichia coli O6:H1 (strain CFT073 / ATCC 700928 / UPEC) OX=199310 GN=lysA PE=3 SV=1	0	223.323	75	18	224	18	420	46.2	6.04	806.88	18	metabolic process		catalytic activity	Pf00278, Pf02784		c3435	lysA	Metabolic pathways; Biosynthesis of amino acids; Biosynthesis of antibiotics; Biosynthesis of secondary metabolites; Microbial metabolism in diverse environments; Lysine biosynthesis	6	0	0.927	0.26434	0.248201	0.968867	0.338856	0.261288	52.68	93.18	107.45	133.4	150.9	15.7	24.68	21.42	83.37	8.00468e+07	1.27925e+08	1.33496e+08	1.12293e+08	7.84439e+07	1.00379e+08	1.47932e+08	1.22135e+08	1.38118e+08	8.74959e+07	6.92528e+07	1.36871e+07
A0A0H2VCJ8	Uncharacterized protein OS=Escherichia coli O6:H1 (strain CFT073 / ATCC 700928 / UPEC) OX=199310 GN=c4735 PE=3 SV=1	0	25.479	21	3	24	3	300	32.7	6.92	63.58	3				Pf01887		c4735	c4735		0	0	0.901	0.451875	0.301386	0.910998	0.73768	0.27246	44.87	33.81	34.3	134.3	129.7	36	40.4	21.16	45.37	3.58506e+06	6.57236e+06	4.08605e+06	5.86291e+06	2.0395e+06	3.47432e+06	5.87138e+06	4.02876e+06	3.66858e+06	3.73735e+06		2.35377e+06
A0A0H2V7V4	Aldo_ket_red domain-containing protein OS=Escherichia coli O6:H1 (strain CFT073 / ATCC 700928 / UPEC) OX=199310 GN=yeaE PE=4 SV=1	0	7.153	7	2	5	2	299	32.8	5.83	12.27	2	metabolic process		catalytic activity	Pf00248		c2186	yeaE		0	0	1.227	3.125	3.44828	0.910998	0.336443	0.273118	22.49	31.93	40.69	53.8	49.2	197	16.66	23.64	26.8	1.05038e+06	913576	967906		1.17714e+06			731960	971402		2928268	3.88612e+06
A0A0H2V4N7	Cytosine deaminase OS=Escherichia coli O6:H1 (strain CFT073 / ATCC 700928 / UPEC) OX=199310 GN=codA PE=4 SV=1	0	14.185	7	2	15	2	432	48.3	6.48	31.5	2			catalytic activity	Pf07969, Pf13147, Pf13594		c0456	codA	Metabolic pathways; Pyrimidine metabolism; Arginine and proline metabolism	3	0	1.637	1.65837	3.59712	0.352569	0.913924	0.279289	64.66	30.22	34.89	48.9	50.6	200.5	93.63	34.15	12	1.81152e+06			343546		797891	653913	328899	907762	789241	4.19893e+06	3.28745e+06
Q8FB02	UvrABC system protein A OS=Escherichia coli O6:H1 (strain CFT073 / ATCC 700928 / UPEC) OX=199310 GN=uvrA PE=3 SV=1	0	109.588	31	20	62	20	940	103.8	6.77	147.36	20	cell communication;metabolic process;response to stimulus	cytoplasm	catalytic activity;DNA binding;metal ion binding;nucleotide binding	Pf00005, Pf13304		c5048	uvrA	Nucleotide excision repair	1	0	1.075	2.51256	2.65252	0.968867	0.361514	0.28697	31.29	31.46	30.52	55.8	50.4	193.8	26.93	25.02	12.04	7.65786e+06	5.97733e+06	9.32957e+06	6.12721e+06	9.71311e+06	6.11315e+06	6.46251e+06	6.45181e+06	8.76281e+06	4.74003e+06	3.39581e+07	2.2912e+07
A0A0H2VCJ1	Putative iron compound receptor OS=Escherichia coli O6:H1 (strain CFT073 / ATCC 700928 / UPEC) OX=199310 GN=c3775 PE=3 SV=1	0	24.065	9	4	16	4	713	78.6	5.31	38.94	4	transport	membrane	metal ion binding;receptor activity	Pf00593, Pf07715, Pf14905		c3775	c3775		0	0	1.255	1.69492	3.26797	0.708179	0.884637	0.287878	70.22	86.1	71.14	106.1	116.5	77.4	68.29	39.08	100.77	5597364	1.76169e+06	704193	3.13067e+06	5.76314e+06	1.66208e+06	3.80291e+06	5.15396e+06	2.72406e+06	3184510		792558
P0AEI2	tRNA-2-methylthio-N(6)-dimethylallyladenosine synthase OS=Escherichia coli O6:H1 (strain CFT073 / ATCC 700928 / UPEC) OX=199310 GN=miaB PE=3 SV=1	0	176.664	50	15	71	15	474	53.6	5.34	220.18	15	metabolic process	cytoplasm	catalytic activity;metal ion binding	Pf00919, Pf01938, Pf04055		c0747	yleA		0	0	0.952	4.58716	3.11526	0.980623	0.0875526	0.289204	40.38	108.26	108.18	48.6	48.6	202.8	26.01	29.19	7.35	1.68173e+07	1.26528e+07	1.53661e+07	2.07733e+07	9.18208e+06	1.73538e+07	2.2383e+07	1.20197e+07	1.42864e+07	9.71681e+06	94244295	7.3761e+07
P0A999	Bacterial non-heme ferritin OS=Escherichia coli O6:H1 (strain CFT073 / ATCC 700928 / UPEC) OX=199310 GN=ftnA PE=3 SV=1	0	56.707	59	6	68	6	165	19.4	4.83	160.2	6	cellular homeostasis;metabolic process;transport	cytoplasm	catalytic activity;metal ion binding	Pf00210		c2321	ftnA		0	0	0.797	3.81679	3.1348	0.589372	0.15881	0.291176	40.15	47.16	74.26	47.6	54.6	197.8	21.01	17.13	11.66	1.6259e+07	1.50174e+07	1.99586e+07	1.51577e+07	1.00982e+07	1.73688e+07	2.12216e+07	2.13802e+07	1.58394e+07	1.34298e+07	7.26862e+07	6.79223e+07
A0A0H2VEI6	Cyclic di-GMP-binding protein OS=Escherichia coli O6:H1 (strain CFT073 / ATCC 700928 / UPEC) OX=199310 GN=yhjN PE=3 SV=1	0	203.871	39	27	244	27	808	89.6	6.58	532.38	27	metabolic process	membrane		Pf03170		c4344	yhjN		0	0	1.108	0.271076	0.288434	0.910998	0.328266	0.293369	32.13	59.7	57.05	152.7	124.2	23	22.99	12.29	36.71	9.34572e+07	7.34346e+07	4.37141e+07	7.17471e+07	5.70201e+07	5.55637e+07	7.07608e+07	6.80121e+07	5.31479e+07	5.30701e+07	1.59023e+07	8.31672e+06
Q8CVG5	N-acetylneuraminate epimerase 2 OS=Escherichia coli O6:H1 (strain CFT073 / ATCC 700928 / UPEC) OX=199310 GN=nanM2 PE=3 SV=2	0	174.436	59	14	198	14	368	39.6	7.64	412.22	14	metabolic process		catalytic activity;protein binding	Pf01344, Pf07646, Pf13415, Pf13418, Pf13854, Pf13964		c5388	nanM2		0	0	0.987	0.307692	0.268745	0.998973	0.450725	0.293893	62.84	95.63	104.33	128	141.8	30.3	41.92	31.2	21.42	3.62652e+07	9.93889e+07	6.92593e+07	9.93838e+07	4.47021e+07	4.02193e+07	9.91829e+07	6.74456e+07	8.77359e+07	7.26866e+07	1.8518e+07	2.07692e+07
Q8FJM6	PKHD-type hydroxylase YbiX OS=Escherichia coli O6:H1 (strain CFT073 / ATCC 700928 / UPEC) OX=199310 GN=ybiX PE=3 SV=2	0	9.95	20	3	7	3	225	25.5	6.27	12.54	3	metabolic process		catalytic activity;metal ion binding	Pf13640, Pf13661		c0889	ybiX		0	0	0.641	0.474158	0.324992	0.0564818	0.73768	0.293893	46.82	45.94	40.22	105.8	155.2	39	30.31	18.31	48.12	3.96555e+06	6.58659e+06	4.24664e+06	5.25982e+06	2.81518e+06	8.44093e+06	6.52701e+06	5.17956e+06	5.79529e+06	5128357	3.46186e+06	651551
A0A0H2V7I8	Outer membrane lipoprotein slyB OS=Escherichia coli O6:H1 (strain CFT073 / ATCC 700928 / UPEC) OX=199310 GN=slyB PE=4 SV=1	0	102.762	70	6	116	6	155	15.6	8.84	410.53	6		membrane				c2033	slyB		0	0	0.948	0.266738	0.260824	0.988846	0.383303	0.294216	41.97	74.64	104.94	126.6	142.1	31.3	11.98	16.69	45.77	1.84181e+08	1.53431e+08	1.30454e+08	1.38421e+08	1.17001e+08	1.85656e+08	1.55915e+08	1.31745e+08	1.27677e+08	1.8439e+08	54216598	1.51403e+07
A0A0H2V9U9	Uncharacterized protein OS=Escherichia coli O6:H1 (strain CFT073 / ATCC 700928 / UPEC) OX=199310 GN=c3133 PE=3 SV=1	0	7.449	7	2	8	2	420	47.1	6.02	3.72	2	metabolic process	membrane	catalytic activity;nucleotide binding	Pf00571, Pf01595, Pf03471		c3133	c3133		0	0	0.455	0.804505	4.01606	0.0208119	0.998524	0.294753	9.57	0	0	94.1	142.7	63.3	57.79	73.16			494477	1.17316e+06			132023			1.10005e+06	1.09238e+06
Q8CW71	Deferrochelatase/peroxidase EfeB OS=Escherichia coli O6:H1 (strain CFT073 / ATCC 700928 / UPEC) OX=199310 GN=efeB PE=2 SV=1	0	127.002	49	16	94	16	423	46.6	6.61	217.15	16	cellular homeostasis;metabolic process;transport		antioxidant activity;catalytic activity;metal ion binding	Pf04261		c1157	ycdB		0	0	0.466	0.725163	0.279564	1.1739e-05	0.989463	0.305837	62.73	64.63	109.9	76.6	197.8	25.6	49.94	15.34	16.74	1.30906e+07	3.34186e+07	2.02802e+07	2.83955e+07	8.37702e+06	4.85988e+07	5.36911e+07	4.52365e+07	5.63229e+07	6.14416e+07	8.47611e+06	6.10962e+06
A0A0H2VAF2	T2SP_E domain-containing protein OS=Escherichia coli O6:H1 (strain CFT073 / ATCC 700928 / UPEC) OX=199310 GN=yggR PE=3 SV=1	0.083	1.444	5	1	2	1	351	38.9	6.09	0	1	transport		nucleotide binding	Pf00437, Pf13207, Pf13245, Pf13401, Pf13476, Pf13555		c3536	yggR		0	0	0.302	0.616523	0.266525	0.000254216	0.949495	0.306284	111.89	55.62	149.94	71.9	183.7	44.3	50.75	107.6	16.43	375753	473329		151374		334134				2.25165e+06	264451	298219
Q8FF72	Phosphoribosylformylglycinamidine cyclo-ligase OS=Escherichia coli O6:H1 (strain CFT073 / ATCC 700928 / UPEC) OX=199310 GN=purM PE=3 SV=3	0	82.37	40	8	63	8	345	36.9	4.96	157.17	8	metabolic process	cytoplasm	catalytic activity;nucleotide binding	Pf00586, Pf02769		c3017	purM	Metabolic pathways; Purine metabolism; Biosynthesis of antibiotics; Biosynthesis of secondary metabolites	4	0	1.039	2.5974	2.63158	0.991135	0.336443	0.309103	42.08	65.66	53.42	67.8	49.1	183	16.61	43.32	41	1.24278e+07	1.05542e+07	7.32202e+06	9.18269e+06	9.83125e+06	1.06279e+07	6.08108e+06	5.27413e+06	7.08339e+06	1.38649e+07	5.26119e+07	1.44574e+07
Q8FDH4	Bifunctional glutamine synthetase adenylyltransferase/adenylyl-removing enzyme OS=Escherichia coli O6:H1 (strain CFT073 / ATCC 700928 / UPEC) OX=199310 GN=glnE PE=3 SV=2	0	54.388	14	8	23	8	946	108.3	5.24	70.67	8	metabolic process		catalytic activity;nucleotide binding	Pf03710, Pf08335		c3801	glnE		0	0	1.675	2.65957	3.18471	0.32391	0.428886	0.309103	51.81	27.04	40.51	58.3	19.8	221.9	36.87	69.35	11.36	1.30493e+06	1.27393e+06	1.21912e+06	393555	844989	417353	359805	1.21783e+06	310449	425489	5.81364e+06	6142210
P0ABF2	Poly(A) polymerase I OS=Escherichia coli O6:H1 (strain CFT073 / ATCC 700928 / UPEC) OX=199310 GN=pcnB PE=3 SV=2	0	46.021	26	9	23	9	465	53.8	9.64	50.63	9	metabolic process		catalytic activity;nucleotide binding;RNA binding	Pf01743, Pf12626, Pf12627		c0176	pcnB	RNA degradation	1	0	0.901	2.99401	2.94118	0.927747	0.291333	0.310087	41.97	38.26	33.17	53.3	10	236.8	25.22	84.47	28.53	2.26009e+06	2.3302e+06	2.32494e+06	3.70895e+06	3.0054e+06	449494	1.42495e+06	1.84668e+06	357472	216172	1.10466e+07	1.70985e+07
A0A0H2V4S6	Penicillin-binding protein ampH OS=Escherichia coli O6:H1 (strain CFT073 / ATCC 700928 / UPEC) OX=199310 GN=yaiH PE=4 SV=1	0	19.09	13	3	12	3	385	41.9	9.51	47.91	3				Pf00144		c0480	yaiH		0	0	0.743	0.335345	0.314268	0.386877	0.437801	0.313338	47.72	70.72	62.71	111	150.8	38.2	25.83	45.58	75.35	3.02958e+06	2.56879e+06	1.42965e+06	2.55969e+06	2.88868e+06	5.14899e+06	2.41415e+06	3.41805e+06	1.58711e+06	5.25551e+06	599788	2.39143e+06
Q8FKC5	S-adenosylmethionine:tRNA ribosyltransferase-isomerase OS=Escherichia coli O6:H1 (strain CFT073 / ATCC 700928 / UPEC) OX=199310 GN=queA PE=3 SV=1	0	55.807	30	6	44	6	356	39.4	5.3	103.77	6	metabolic process	cytoplasm	catalytic activity	Pf02547		c0515	queA		0	0	1.613	1.81159	3.06748	0.0995536	0.786653	0.313338	55.48	47.97	58.79	90.5	55.9	153.6	13.92	24.68	11.94	4.67868e+06	4.7415e+06	5.51142e+06	3863853	4.23194e+06	2.94977e+06	2.5976e+06	3.24665e+06	2.24172e+06	4.05957e+06	7.64889e+06	8.63628e+06
A0A0H2V918	NADH-quinone oxidoreductase subunit F OS=Escherichia coli O6:H1 (strain CFT073 / ATCC 700928 / UPEC) OX=199310 GN=nuoF PE=3 SV=1	0	258.028	64	24	252	24	445	49.3	6.86	758.8	24	metabolic process		catalytic activity;metal ion binding;nucleotide binding	Pf01512, Pf10531, Pf10589		c2825	nuoF	Metabolic pathways; Oxidative phosphorylation	2	0	0.806	4.11523	3.23625	0.568632	0.204294	0.314816	29.26	39.26	53.72	35.9	48.4	215.7	10.26	12.48	12.44	3.31057e+07	3.16126e+07	2.92606e+07	2.9664e+07	2.17705e+07	5.23204e+07	4.55381e+07	3.73369e+07	3.61459e+07	3.73845e+07	2.76189e+08	1.77686e+08
A0A0H2V9V8	phage_tail_N domain-containing protein OS=Escherichia coli O6:H1 (strain CFT073 / ATCC 700928 / UPEC) OX=199310 GN=c3150 PE=4 SV=1	0	15.2	3	1	15	1	809	85.5	7.01	22.99	1				Pf08400, Pf13620		c3150	c3150		0	0	0.862	4.5045	3.38983	0.915455	0.103885	0.31674	31.18	38.22	40.48	51.1	56.7	192.2	24.64	47.09	26.51	426025	732296	816421	693237	590587	1160176	880430	738745	695828	168882	4591946	2.50632e+06
A0A0H2VDC9	TPR_REGION domain-containing protein OS=Escherichia coli O6:H1 (strain CFT073 / ATCC 700928 / UPEC) OX=199310 GN=c3694 PE=3 SV=1	0	216.367	34	36	219	36	1266	148.6	7.99	425.52	36		membrane	catalytic activity;protein binding	Pf00515, Pf00534, Pf04464, Pf07719, Pf13414, Pf13424, Pf13432, Pf13692		c3694	c3694		0	0	0.793	3.89105	3.22581	0.595711	0.243056	0.31674	49.15	54.26	56.67	34.2	42.9	222.9	22.97	27.41	26.03	1.80467e+07	1.96804e+07	2.84806e+07	2.3538e+07	1.61989e+07	3.78972e+07	2.29755e+07	2.43464e+07	2.28666e+07	1.69776e+07	1.7009e+08	1.46006e+08
A0A0H2VBY2	Uncharacterized protein OS=Escherichia coli O6:H1 (strain CFT073 / ATCC 700928 / UPEC) OX=199310 GN=yhhA PE=4 SV=1	0	77.971	66	6	87	6	146	16.6	10.89	300.41	6				Pf10956		c4237	yhhA		0	0	0.854	0.304229	0.265182	0.804798	0.482832	0.31674	43.16	76.71	87.27	130.1	132.7	37.2	21.28	31.6	39.44	93707032	1.056e+08	7.20263e+07	1.25934e+08	1.06732e+08	145498262	1.10075e+08	9.01503e+07	1.40779e+08	6.20754e+07	3.2726e+07	16131457
A0A0H2VA28	L-fucose operon activator OS=Escherichia coli O6:H1 (strain CFT073 / ATCC 700928 / UPEC) OX=199310 GN=fucR PE=4 SV=1	0.059	1.656	3	1	5	1	246	27.7	8.43	0	1	metabolic process;regulation of biological process		DNA binding	Pf00392, Pf00455, Pf08220, Pf08279		c3375	fucR		0	0	0.875	0.286287	0.250564	0.941728	0.482526	0.319379	80.05	78.23	67.94	123.5	141.1	35.4	96.67	40.01	93.79	653186	75717.9		133750	165169	233041		134389	117211	275111	212407
Q8FK76	Glutaminase 1 OS=Escherichia coli O6:H1 (strain CFT073 / ATCC 700928 / UPEC) OX=199310 GN=glsA1 PE=3 SV=1	0	131.947	61	7	118	7	310	32.9	4.97	447.21	7	metabolic process		catalytic activity	Pf04960		c0605	ybaS	Metabolic pathways; Arginine biosynthesis; Alanine, aspartate and glutamate metabolism; D-Glutamine and D-glutamate metabolism	4	0	1.45	0.214087	0.299491	0.0897494	0.158553	0.322354	57.95	61.24	64.82	165.4	102.9	31.7	21.81	24.18	34.15	7.75505e+07	5.2433e+07	39825277	5.10303e+07	5.78974e+07	3.36496e+07	2.67743e+07	4.01583e+07	2.91543e+07	4.54746e+07	1.00958e+07	7.88481e+06
P0AB81	Branched-chain-amino-acid aminotransferase OS=Escherichia coli O6:H1 (strain CFT073 / ATCC 700928 / UPEC) OX=199310 GN=ilvE PE=3 SV=2	0	344.367	64	19	563	19	309	34.1	5.82	1735.64	19	metabolic process		catalytic activity	Pf01063		c4692	ilvE	Metabolic pathways; Valine, leucine and isoleucine degradation; Pantothenate and CoA biosynthesis; Valine, leucine and isoleucine biosynthesis; Biosynthesis of amino acids; 2-Oxocarboxylic acid metabolism; Biosynthesis of antibiotics; Biosynthesis of secondary metabolites; Cysteine and methionine metabolism	9	0	0.997	3.21543	3.20513	0.997877	0.376064	0.322354	41.36	73.13	79.59	54.6	59.9	185.4	9.03	8.07	15.78	1.85117e+08	1.53594e+08	1.89383e+08	1.60211e+08	1.64747e+08	1.94492e+08	1.89877e+08	1.90394e+08	1.45501e+08	1.68149e+08	8.26313e+08	6.9546e+08
A0A0H2V8F4	Hypothetical transcriptional regulator ycfQ OS=Escherichia coli O6:H1 (strain CFT073 / ATCC 700928 / UPEC) OX=199310 GN=ycfQ PE=4 SV=1	0	6.966	8	2	3	2	236	26.3	6.67	3.56	2	metabolic process;regulation of biological process		DNA binding	Pf00440		c1385	ycfQ		0	0	0.768	0.505051	0.336587	0.429527	0.820842	0.322354	86.21	45.17	25.8	99.8	149.9	50.3	37.02	54.45	3.62		5366585	4.40892e+06	2.34831e+06	2.68189e+06	5223435	7110646	5662112	970056			2.07325e+06
Q8FHG6	Glutamate/gamma-aminobutyrate antiporter OS=Escherichia coli O6:H1 (strain CFT073 / ATCC 700928 / UPEC) OX=199310 GN=gadC PE=3 SV=1	0	13.004	5	2	23	2	511	55.1	8.65	55.82	2	transport	membrane	transporter activity	Pf00324, Pf13520		c1921	xasA	Quorum sensing	1	0	1.256	0.254065	0.349895	0.547906	0.204294	0.326848	38.28	52.44	41.06	144.9	111	44.1	15.68	30.78	71.99	1.37683e+07	1.37035e+07	9.3733e+06	1.47976e+07	1.24595e+07	1.07908e+07	8.33892e+06	14241595	8.42752e+06	15618327	741361	5.49373e+06
A0A0H2VFD1	ResIII domain-containing protein OS=Escherichia coli O6:H1 (strain CFT073 / ATCC 700928 / UPEC) OX=199310 GN=c5372 PE=4 SV=1	0	145.924	28	20	86	20	1023	115.5	6.87	231.03	20			catalytic activity;DNA binding;nucleotide binding	Pf04851		c5372	c5372		0	0	0.906	3.08642	2.86533	0.926395	0.27387	0.334554	40.61	55.6	56.59	47.5	61.9	190.7	42.98	25.74	16.52	2.62679e+07	1.04601e+07	1.11565e+07	1.14688e+07	1.0106e+07	1.898e+07	1.27827e+07	2.03923e+07	1.05096e+07	1.37695e+07	5.60442e+07	5.11024e+07
Q8FJA2	Chromosome partition protein MukB OS=Escherichia coli O6:H1 (strain CFT073 / ATCC 700928 / UPEC) OX=199310 GN=mukB PE=3 SV=1	0	199.808	26	27	119	27	1486	170.1	5.34	314.27	27	cell division;cell organization and biogenesis;metabolic process	cytoplasm	DNA binding;nucleotide binding	Pf04310, Pf13476, Pf13555, Pf13558		c1066	mukB		0	0	0.966	2.91545	2.80112	0.992753	0.325689	0.33951	35.72	40.8	46.03	63.2	71.9	164.9	35.28	21.9	14.59	1.73939e+07	1.88999e+07	3.4146e+07	2.23267e+07	1.4802e+07	2.21398e+07	2.80235e+07	2.42853e+07	1.87793e+07	1.40575e+07	6.06007e+07	7.26033e+07
Q8FJY9	Leucine--tRNA ligase OS=Escherichia coli O6:H1 (strain CFT073 / ATCC 700928 / UPEC) OX=199310 GN=leuS PE=3 SV=2	0	257.891	52	35	248	35	860	97.2	5.3	645.25	35	metabolic process;regulation of biological process	cytoplasm	catalytic activity;nucleotide binding	Pf00133, Pf08264, Pf09334, Pf13603		c0733	leuS	Aminoacyl-tRNA biosynthesis	1	0	0.822	3.59712	3.11526	0.619136	0.301363	0.350512	36.38	69.48	71.89	41.3	60.5	198.2	17.94	14.92	23.09	3.909e+07	3.22614e+07	4.65157e+07	3.27303e+07	2.86701e+07	4.86594e+07	4.94173e+07	4.69835e+07	3.03197e+07	4.33674e+07	1.92872e+08	2.1759e+08
Q8FAG0	Inorganic pyrophosphatase OS=Escherichia coli O6:H1 (strain CFT073 / ATCC 700928 / UPEC) OX=199310 GN=ppa PE=3 SV=3	0	94.175	82	10	148	10	176	19.7	5.17	282.65	10	metabolic process	cytoplasm	catalytic activity;metal ion binding	Pf00719		c5323	ppa	Oxidative phosphorylation	1	0	0.789	4.01606	3.08642	0.528676	0.220457	0.360614	71.46	123.07	112.25	35.8	46.3	217.9	49.3	40.7	40.77	3.86122e+07	4.02173e+07	2.80703e+07	9.08216e+06	1.59549e+07	3.76101e+07	4.69503e+07	3.75905e+07	1.43393e+07	1.95997e+07	2.14014e+08	2.04379e+08
P0AB90	Adenylosuccinate lyase OS=Escherichia coli O6:H1 (strain CFT073 / ATCC 700928 / UPEC) OX=199310 GN=purB PE=3 SV=1	0	196.212	56	21	185	21	456	51.5	6.01	419.4	21	metabolic process		catalytic activity	Pf00206, Pf08328		c1510	purB	Metabolic pathways; Alanine, aspartate and glutamate metabolism; Purine metabolism; Biosynthesis of antibiotics; Biosynthesis of secondary metabolites	5	0	1.09	3.31126	3.08642	0.915455	0.353385	0.362414	57.24	96.9	96.81	73.4	60.2	166.4	16.73	14.92	4.68	6.68434e+07	5.16791e+07	6.50252e+07	4.61335e+07	4.1932e+07	4.20125e+07	5.78264e+07	4.87181e+07	3.92776e+07	3.8961e+07	1.48386e+08	1.18223e+08
P0ACP6	HTH-type transcriptional regulator GntR OS=Escherichia coli O6:H1 (strain CFT073 / ATCC 700928 / UPEC) OX=199310 GN=gntR PE=3 SV=1	0	28.344	17	4	24	4	331	36.4	6.89	27.07	4	metabolic process;regulation of biological process		DNA binding	Pf00356, Pf00532, Pf13377, Pf13407		c4227	gntR		0	0	1.595	1.96078	3.08642	0.138965	0.757166	0.362595	84.01	101.17	121.9	110.4	71.5	118.1	130.22	53.88	35.91	2.88163e+07	2.16434e+06	3.40848e+06	2.45632e+06	4.98761e+06	1.3091e+06	2.26367e+06	4.66428e+06	3.72839e+06	1.65181e+06	1.85455e+06	4.48275e+06
Q8FL88	Ribulokinase OS=Escherichia coli O6:H1 (strain CFT073 / ATCC 700928 / UPEC) OX=199310 GN=araB PE=3 SV=3	0	127.343	47	17	114	17	566	61.2	5.36	270.11	17	metabolic process		catalytic activity;nucleotide binding	Pf00370, Pf02782		c0075	araB	Metabolic pathways; Pentose and glucuronate interconversions	2	0	1.049	2.7933	2.80112	0.968867	0.383303	0.371475	54.86	51.99	58.3	66.2	58	175.8	16.19	30.57	21.63	1.62633e+07	21046279	2.30933e+07	2.25756e+07	1.75942e+07	1.71446e+07	3.26762e+07	1.80671e+07	2.16686e+07	1.5607e+07	6.96757e+07	8.51083e+07
A0A0H2V7H3	Hypothetical lipoprotein ydcL OS=Escherichia coli O6:H1 (strain CFT073 / ATCC 700928 / UPEC) OX=199310 GN=ydcL PE=4 SV=1	0	137.23	68	10	125	10	222	24.4	8.63	415.59	10				Pf11769		c1856	ydcL		0	0	0.738	0.417014	0.294464	0.33122	0.76747	0.371475	55.86	66.35	86.48	117.1	133.9	49	23.36	29.21	32.54	7.32655e+07	75627916	4.87363e+07	8.11061e+07	8.72248e+07	5.65894e+07	7.72161e+07	1.1077e+08	8.01882e+07	1.10704e+08	5.93527e+07	2.17892e+07
P62089	HTH-type transcriptional regulator PrsX OS=Escherichia coli O6:H1 (strain CFT073 / ATCC 700928 / UPEC) OX=199310 GN=prsX PE=4 SV=1	0	24.934	31	5	27	5	166	19.5	8.02	62.54	5	metabolic process;regulation of biological process	cytoplasm	DNA binding	Pf01047, Pf12802, Pf13463					0	0	0.896	2.46914	2.62467	0.89068	0.450708	0.374182	50.31	50.95	40.79	55.6	62	182.4	30.64	22.43	12.89	4.73412e+06	4.27975e+06	7.20854e+06	4.04485e+06	3.36336e+06	4.92927e+06	7.18811e+06	4.66138e+06	4.42939e+06	3.81377e+06	1.83358e+07	1.54184e+07
A0A0H2V706	Uncharacterized protein OS=Escherichia coli O6:H1 (strain CFT073 / ATCC 700928 / UPEC) OX=199310 GN=ymjA PE=4 SV=1	0	13.048	16	1	18	1	81	9.3	4.22	7.66	1				Pf10820		c1772	ymjA		0	0	0.7	0.456621	0.329489	0.247916	0.76747	0.374182	49.6	62.48	29.33	104.3	149	46.7	45.68	10.85	23.4	3.30298e+06	856142	2.11353e+06	2797092	1208254	3.12378e+06	2.66637e+06	2.72302e+06	3.21494e+06	2.86956e+06	842026	1.25391e+06
P0AB41	Multiple stress resistance protein BhsA OS=Escherichia coli O6:H1 (strain CFT073 / ATCC 700928 / UPEC) OX=199310 GN=bhsA PE=3 SV=1	0	26.693	47	2	12	2	85	8.8	8.54	37.42	2		membrane		Pf07338		c1386	ycfR		0	0	0.564	0.595238	0.337268	0.0206526	0.943117	0.374182	47.48	18.62	46.48	77.2	204.1	18.7	51.65	32.94	1.67	1.78351e+06	2.92719e+06	1.46262e+06	2.77213e+06	531683	5.9069e+06	2.91063e+06	2.45307e+06	4.10965e+06	4.07722e+06
A0A0H2V8N9	Hypothetical transport protein yeeF OS=Escherichia coli O6:H1 (strain CFT073 / ATCC 700928 / UPEC) OX=199310 GN=yeeF PE=4 SV=1	0	10.464	3	2	2	2	454	49.8	8.68	2.56	2	transport	membrane	transporter activity	Pf00324, Pf13520		c2540	yeeF		0	0	0.586	0.632911	0.309789	0.0845708	0.954449	0.374182	69.08	123.84	48.81	63.5	193.6	42.9	183.92	65.05		22778904	739938	2.05855e+06	403686	280918	581786	2.3031e+06	3.00053e+06				548737
A0A0H2V763	Uncharacterized protein OS=Escherichia coli O6:H1 (strain CFT073 / ATCC 700928 / UPEC) OX=199310 GN=ydcH PE=4 SV=1	0	14.507	33	4	36	4	76	9.1	9.7	31.95	4				Pf04325		c1850	ydcH		0	0	0.755	0.35791	0.340948	0.44023	0.484973	0.377347	46.75	96.09	65.67	116.3	159.5	24.2	18.12	44.84	35.86	2.22705e+07	1.93976e+07	1.42405e+07	1.77879e+07	1.22111e+07	3.959e+07	2.44731e+07	1.99679e+07	2.64788e+07	8.50355e+06	4.52945e+06	1.57791e+06
A0A0H2V7V5	Probable ATP-dependent transporter sufC OS=Escherichia coli O6:H1 (strain CFT073 / ATCC 700928 / UPEC) OX=199310 GN=ynhD PE=3 SV=1	0	154.267	72	17	143	17	248	27.6	4.98	374.1	17	transport		catalytic activity;nucleotide binding	Pf00005, Pf13304, Pf13671		c2077	sufC		0	0	1.178	0.284576	0.31506	0.693856	0.428886	0.382739	40.12	87.37	91.38	163.4	109.2	27.5	7.4	18.02	4.58	9.34336e+07	82293860	9.52857e+07	9.68169e+07	7.5798e+07	5.84565e+07	8.28868e+07	5.59794e+07	6.42187e+07	5.07344e+07	1.68841e+07	1.68953e+07
A0A0H2V839	Nitrate reductase (quinone) OS=Escherichia coli O6:H1 (strain CFT073 / ATCC 700928 / UPEC) OX=199310 GN=narG PE=3 SV=1	0	303.66	41	34	121	32	1247	140.5	6.54	316.2	34	metabolic process		catalytic activity;metal ion binding	Pf00384, Pf01568, Pf14710		c1685	narG	Microbial metabolism in diverse environments; Nitrogen metabolism; Two-component system	3	1	1.129	2.97619	2.92398	0.857829	0.383303	0.387907	58.93	65.24	68.44	57.5	33.7	208.8	39.01	34.49	21.73	1.38737e+07	1.69302e+07	2.75299e+07	3.70753e+07	2.36888e+07	2.79137e+07	1.55328e+07	1.32736e+07	1.12822e+07	1.6935e+07	1.47549e+08	1.03434e+08
A0A0H2V6X1	Uncharacterized protein OS=Escherichia coli O6:H1 (strain CFT073 / ATCC 700928 / UPEC) OX=199310 GN=ybaW PE=3 SV=1	0	8.575	23	2	6	2	132	15.1	6.37	4.14	2	metabolic process		catalytic activity	Pf01643, Pf03061, Pf13279		c0559	ybaW		0	0	5.449	0.592417	3.89105	1.96032e-13	0.922403	0.390038	66.86	34.19	71.23	224.4	15.3	60.3	38.71	109.08	50.07	2.90061e+06	1.5522e+06	4.65317e+06	4.52372e+06	3.03925e+06	86872.1	1.15412e+06	397693	114124	214057	912486	1.25225e+06
A0A0H2VAA3	Glucarate dehydratase OS=Escherichia coli O6:H1 (strain CFT073 / ATCC 700928 / UPEC) OX=199310 GN=ygcX PE=3 SV=1	0	224.181	67	21	156	21	375	41.5	5.9	498.24	21			catalytic activity;metal ion binding	Pf01188, Pf13378		c3350	ygcX	Ascorbate and aldarate metabolism; Metabolic pathways	2	0	1.159	2.39234	2.82486	0.758725	0.598975	0.393388	60.86	75.13	75.69	55	58.7	186.3	61.28	30.9	27.2	6.83548e+07	2.67628e+07	1.85385e+07	2.16204e+07	1.93077e+07	23350598	3.09582e+07	3.26109e+07	1.61209e+07	1.59664e+07	8.95852e+07	1.11467e+08
Q8FF59	GTPase Der OS=Escherichia coli O6:H1 (strain CFT073 / ATCC 700928 / UPEC) OX=199310 GN=der PE=3 SV=2	0	127.064	49	16	116	16	490	55	5.85	211.64	16	regulation of biological process;response to stimulus		catalytic activity;nucleotide binding	Pf00009, Pf01926, Pf02421, Pf03193, Pf08477, Pf14714			engA		0	0	1.162	2.74725	2.75482	0.762676	0.369718	0.393613	38.64	51.59	74.4	70.2	64	165.8	19.96	28.64	23.49	1.70015e+07	2.34013e+07	1.73202e+07	1.77724e+07	1.29582e+07	1.78327e+07	1.61793e+07	1.79332e+07	1.30301e+07	7.27935e+06	4.62475e+07	5.89878e+07
P0ADR9	Pyrimidine/purine nucleotide 5'-monophosphate nucleosidase OS=Escherichia coli O6:H1 (strain CFT073 / ATCC 700928 / UPEC) OX=199310 GN=ppnN PE=3 SV=1	0	83.228	36	11	52	11	454	50.9	6.48	125.89	11			catalytic activity	Pf03641, Pf11892, Pf14793		c3361	ygdH		0	0	0.998	2.77778	2.5974	0.998973	0.299104	0.397025	38.94	49.92	66.4	52.7	53.4	193.9	26.12	16.14	21.66	7.86605e+06	9.2844e+06	1.29795e+07	8.82456e+06	6.64366e+06	9.67785e+06	1.03311e+07	8.59342e+06	6.97158e+06	6.35835e+06	3.97593e+07	4.35595e+07
P0ABQ3	2-hydroxy-3-oxopropionate reductase OS=Escherichia coli O6:H1 (strain CFT073 / ATCC 700928 / UPEC) OX=199310 GN=garR PE=3 SV=1	0	309.373	84	15	384	15	294	30.4	5.9	1315.26	15	metabolic process		catalytic activity;nucleotide binding	Pf03446, Pf03807, Pf14833				Metabolic pathways; Glyoxylate and dicarboxylate metabolism	2	0	1.003	2.42718	2.95858	0.992319	0.621128	0.402035	84.4	72.57	91.45	74.2	73.3	152.5	34.61	36.01	26.76	1.79277e+08	2.51717e+08	1.17725e+08	2.80317e+08	2.71017e+08	2.56077e+08	1.50035e+08	3.90949e+08	2.02553e+08	2.88341e+08	4.86215e+08	5.67456e+08
Q8FL30	3-methyl-2-oxobutanoate hydroxymethyltransferase OS=Escherichia coli O6:H1 (strain CFT073 / ATCC 700928 / UPEC) OX=199310 GN=panB PE=3 SV=1	0	82.51	56	8	52	8	264	28.1	5.43	175.43	8	metabolic process	cytoplasm	catalytic activity;metal ion binding	Pf02548		c0165	panB	Metabolic pathways; Pantothenate and CoA biosynthesis; Biosynthesis of secondary metabolites	3	0	0.926	2.86533	2.62467	0.968867	0.338856	0.406496	59.53	73.26	74.29	75.6	64.3	160.2	9.47	20.2	17.66	2.36447e+07	1.99561e+07	2.50453e+07	2.08699e+07	1.91742e+07	1.57212e+07	2.5146e+07	1.75006e+07	1.91149e+07	1.51394e+07	6.61755e+07	5.02713e+07
A0A0H2VES6	Peptidase_M23 domain-containing protein OS=Escherichia coli O6:H1 (strain CFT073 / ATCC 700928 / UPEC) OX=199310 GN=yibP PE=4 SV=1	0	11.972	11	3	4	3	427	47.4	9.98	9.13	3	metabolic process		catalytic activity;motor activity;protein binding	Pf01551, Pf01576, Pf04111, Pf05262, Pf11932, Pf12128, Pf13166, Pf13949, Pf14362		c4439	yibP		0	0	0.705	0.442478	0.315457	0.445191	0.766701	0.408933	28.31	23.57	36.32	101.2	105.4	93.4	58.11	23.49	54.19	3.39742e+06	1.47019e+06	795745	1.09982e+06	1.21309e+06	1.57941e+06	1.00784e+06	984508	1283644	1.57703e+06	523870	362828
Q8FHC7	D-galactonate dehydratase family member RspA OS=Escherichia coli O6:H1 (strain CFT073 / ATCC 700928 / UPEC) OX=199310 GN=rspA PE=1 SV=1	0	329.208	66	25	493	15	415	47.3	6.21	1404.54	25	metabolic process		catalytic activity;metal ion binding	Pf01188, Pf02746, Pf13378		c1971	rspA	Metabolic pathways; Pentose and glucuronate interconversions	2	11	1.297	0.239464	0.297265	0.362713	0.309795	0.421857	70.25	68.27	73.26	155.8	112.8	31.4	41.74	47.2	34.33	1.77097e+08	5.0129e+08	5.45396e+08	4.59826e+08	2.54798e+08	1.40782e+08	5.39973e+08	3.30268e+08	3.03271e+08	2.12364e+08	8.95923e+07	1.67001e+08
A0A0H2VC30	PapI protein OS=Escherichia coli O6:H1 (strain CFT073 / ATCC 700928 / UPEC) OX=199310 GN=papI PE=4 SV=1	0	8.681	31	2	11	2	77	8.8	8.15	13.81	2	regulation of biological process			Pf04703, Pf12840		c3593	papI		0	0	0.75	0.382555	0.357143	0.386877	0.581097	0.421857	21.11	49.12	69.73	106.1	147	46.9	33.54	15.43	24.01	3.66098e+06	3.41979e+06	1.23047e+06	2.4711e+06	2699862	4.22661e+06	3.50507e+06	4.57254e+06	4.71489e+06	3.65583e+06	1.39051e+06	1.552e+06
A0A0H2V4T4	Ferrichrome-iron receptor OS=Escherichia coli O6:H1 (strain CFT073 / ATCC 700928 / UPEC) OX=199310 GN=fhuA PE=3 SV=1	0	30.513	13	7	11	7	752	82.8	5.53	33.49	7	transport	membrane	metal ion binding;receptor activity	Pf00593, Pf07715		c0185	fhuA		0	0	0.602	0.565611	0.361925	0.0238257	0.908074	0.421857	49.86	53.07	80.92	92.5	175.9	31.6	48.26	49.59	31.13	1.51703e+06	3.83016e+06	2.9472e+06	6.25375e+06	3.18083e+06	3.89016e+06	7.94809e+06	6.49386e+06	8.86023e+06	2.10883e+06	1.1785e+06	1.65169e+06
P65812	Protease HtpX OS=Escherichia coli O6:H1 (strain CFT073 / ATCC 700928 / UPEC) OX=199310 GN=htpX PE=3 SV=1	0	27.863	19	4	17	4	293	31.9	7.14	26.46	4	metabolic process	membrane	catalytic activity;metal ion binding	Pf01435		c2238	htpX		0	0	1.743	0.170999	0.361795	0.0230662	0.0232204	0.422412	69.77	108.53	91.76	137.3	117.7	45	57.09	33.57	53.42	13553665	3.27346e+06	4.91206e+06	4.27607e+06	8626224	7.31153e+06	4.01108e+06	4.46922e+06	3.91723e+06	2.82595e+06	2.25792e+06	1.77441e+06
P0AAN6	Uncharacterized protein YaiA OS=Escherichia coli O6:H1 (strain CFT073 / ATCC 700928 / UPEC) OX=199310 GN=yaiA PE=4 SV=1	0	84.216	73	4	80	4	63	7.3	6.54	163.7	4						c0496	yaiA		0	0	1.645	0.195963	0.346861	0.0112003	0.0882376	0.423377	37.95	95.6	90.58	183.2	88.5	28.3	6.68	27.43	45.34	4.32517e+07	4.61801e+07	4.49422e+07	4.76914e+07	4.24486e+07	1.51588e+07	31883183	2.18517e+07	1.78303e+07	2.17152e+07	8879645	3.64461e+06
A0A0H2VC02	AsmA domain-containing protein OS=Escherichia coli O6:H1 (strain CFT073 / ATCC 700928 / UPEC) OX=199310 GN=yicH PE=4 SV=1	0	69.568	26	9	49	9	577	63.2	6.06	129.34	9		membrane		Pf05170, Pf05359		c4480	yicH		0	0	0.858	0.356506	0.333444	0.824579	0.463568	0.425533	31.14	94.57	98.05	106.1	116.5	77.4	21.52	9.27	15.42	2.50731e+07	2.38618e+07	1.29796e+07	2.20617e+07	2.12906e+07	2.59817e+07	23800296	2.45789e+07	2.34688e+07	2.80548e+07	2.62673e+07	1.60181e+07
P0A9P7	ATP-dependent RNA helicase DeaD OS=Escherichia coli O6:H1 (strain CFT073 / ATCC 700928 / UPEC) OX=199310 GN=deaD PE=3 SV=2	0	164.358	42	19	135	19	629	70.5	8.72	370.04	19	cell organization and biogenesis;response to stimulus	cytoplasm	catalytic activity;nucleotide binding;RNA binding	Pf00270, Pf00271, Pf03880, Pf14617			deaD	RNA degradation	1	0	0.877	2.7933	2.62467	0.877988	0.322661	0.426172	53.8	74.89	83.55	53.3	76.8	169.9	59.25	130.37	51.08	1.04949e+07	9.36717e+06	2.97922e+07	1.17513e+07	1.1527e+07	1.76626e+07	1.6977e+07	1.03487e+08	1.20314e+07	6.35922e+06	4.5865e+07	1.0013e+08
A0A0H2V7W8	Aminopeptidase N OS=Escherichia coli O6:H1 (strain CFT073 / ATCC 700928 / UPEC) OX=199310 GN=pepN PE=3 SV=1	0	370.744	58	39	329	39	870	98.9	5.29	993.81	39	metabolic process		catalytic activity;metal ion binding	Pf01433, Pf11940, Pf13485		c1075	pepN	Metabolic pathways; Glutathione metabolism	2	0	1.158	2.5641	2.88184	0.747772	0.581097	0.426172	40.75	56.42	55.6	61.8	59.1	179.1	25.16	19.41	14.78	7.26737e+07	7.86226e+07	1.10224e+08	7.08273e+07	5.66412e+07	6.85981e+07	7.54671e+07	8.04837e+07	5.05073e+07	4.91052e+07	2.51156e+08	2.58764e+08
A0A0H2VBH5	Cell filamentation protein fic OS=Escherichia coli O6:H1 (strain CFT073 / ATCC 700928 / UPEC) OX=199310 GN=fic PE=4 SV=1	0	73.476	66	8	73	8	200	23	5.27	176.8	8				Pf02661		c4136	fic		0	0	2.824	0.103702	0.373972	7.05676e-09	0.00125278	0.427253	50.12	42.64	64.52	223.9	62.3	13.8	8.71	41.67	38.04	2.91585e+07	2.84383e+07	25599050	3.24939e+07	2.45415e+07	7.71513e+06	1.4747e+07	1.08699e+07	5.13841e+06	5.89772e+06	1.10389e+06	2.82038e+06
Q8FJU5	Endonuclease 8 OS=Escherichia coli O6:H1 (strain CFT073 / ATCC 700928 / UPEC) OX=199310 GN=nei PE=3 SV=3	0	29.239	14	2	15	2	263	29.8	8.18	41.85	2	metabolic process;response to stimulus		catalytic activity;DNA binding;metal ion binding	Pf01149, Pf06827, Pf06831		c0793	nei	Base excision repair	1	0	0.979	0.35791	0.349895	0.989038	0.516274	0.427253	19.81	52.75	59.18	126.6	123.6	49.8	39.37	26.23	28.39	1.47764e+06	3.23247e+06	2.84238e+06	3375526	1.33428e+06	3.40326e+06	2.58516e+06	1.46384e+06	2.58406e+06	2.79719e+06	1.24153e+06	1400452
P69802	PTS system mannose-specific EIIC component OS=Escherichia coli O6:H1 (strain CFT073 / ATCC 700928 / UPEC) OX=199310 GN=manY PE=3 SV=1	0.001	5.385	7	1	13	1	266	27.6	5.15	36.71	1	transport	membrane		Pf03609		c2224	manY	Metabolic pathways; Fructose and mannose metabolism; Phosphotransferase system (PTS); Amino sugar and nucleotide sugar metabolism	4	0	0.659	0.55371	0.362976	0.139246	0.897003	0.427253	21.55	41.38	41.9	97.4	148.6	54	16.13	18.44	34.66	2.11298e+06	2.60293e+06	3.06489e+06	2666177	2241337	4093374	3486668	3.91864e+06	2.53362e+06	4291589	2524235	1.58204e+06
Q8FC86	Nucleoid occlusion factor SlmA OS=Escherichia coli O6:H1 (strain CFT073 / ATCC 700928 / UPEC) OX=199310 GN=slmA PE=3 SV=2	0	12.699	23	2	5	2	198	22.8	8.72	16.1	2	cell division;regulation of biological process	cytoplasm	DNA binding	Pf00440			slmA		0	0	2.683	1.14416	3.32226	0.00695026	0.999983	0.427253	85.68	33.95	31.88	113	28.1	159	35.05	108.61	28.48		1.53825e+06	825504	1.2346e+06	651260	1.02876e+06	254432		84432.7		2.14172e+06	1.02148e+06
A0A0H2VA31	Protein ynjB OS=Escherichia coli O6:H1 (strain CFT073 / ATCC 700928 / UPEC) OX=199310 GN=c2155 PE=4 SV=1	0	28.301	19	5	22	5	388	43	6.14	61.76	5				Pf13416		c2155	c2155		0	0	0.898	0.452489	0.357398	0.909537	0.732923	0.429348	30.49	46.92	58.55	135.4	105.8	58.8	27.44	31.75	48.59	3.88001e+06	4.02484e+06	2.8459e+06	5.90049e+06	3.40194e+06	2.8107e+06	2.83963e+06	2.85177e+06	3.82653e+06	5.02322e+06	833417	2.98038e+06
Q8FG00	UPF0339 protein YegP OS=Escherichia coli O6:H1 (strain CFT073 / ATCC 700928 / UPEC) OX=199310 GN=yegP PE=3 SV=2	0	102.717	80	10	376	10	110	12	9.44	861.96	10				Pf07411		c2606	yegP		0	0	1.096	0.255951	0.303306	0.91199	0.350799	0.433942	59	78.2	68.56	138.8	124.4	36.8	18.71	25.13	40.67	5.80041e+08	4.72649e+08	3.40667e+08	5.33268e+08	5.32012e+08	4.87344e+08	3.46786e+08	4.59492e+08	4.22657e+08	6.37965e+08	1.72928e+08	7.09399e+07
Q8FFX8	Methionine--tRNA ligase OS=Escherichia coli O6:H1 (strain CFT073 / ATCC 700928 / UPEC) OX=199310 GN=metG PE=3 SV=3	0	337.088	64	33	322	33	677	76.2	6.02	821.4	33	metabolic process	cytoplasm	catalytic activity;metal ion binding;nucleotide binding;RNA binding	Pf00133, Pf01406, Pf01588, Pf01921, Pf09334				Selenocompound metabolism; Aminoacyl-tRNA biosynthesis	2	0	0.941	2.94118	2.84091	0.980623	0.458421	0.439116	35.92	68.47	62.62	87.9	74.9	137.2	43.6	75.5	7.98	1.1558e+08	7.74563e+07	2.02098e+08	1.33699e+08	2.11702e+08	8.71392e+07	1.49077e+08	1.09604e+08	3.44203e+08	8.10714e+07	2.94314e+08	2.332e+08
P0A960	Glutamate-pyruvate aminotransferase AlaA OS=Escherichia coli O6:H1 (strain CFT073 / ATCC 700928 / UPEC) OX=199310 GN=alaA PE=3 SV=1	0	154.83	62	17	177	17	405	45.5	6.25	512	17	metabolic process	cytoplasm	catalytic activity	Pf00155, Pf00266, Pf01041, Pf01053, Pf01212		c2831	c2831	Metabolic pathways; Arginine biosynthesis; Alanine, aspartate and glutamate metabolism; Valine, leucine and isoleucine biosynthesis; Biosynthesis of amino acids; 2-Oxocarboxylic acid metabolism; Biosynthesis of antibiotics; Biosynthesis of secondary metabolites	8	0	1.13	2.42131	2.71739	0.822166	0.582982	0.445611	50.19	43.78	69.94	76.2	49.6	174.2	13.84	36.2	7.32	3.79118e+07	3.1464e+07	3.36072e+07	2.46578e+07	2.62699e+07	1.82731e+07	2.57407e+07	3.55554e+07	1.89779e+07	1.43603e+07	9.13527e+07	7.859e+07
A0A0H2VBJ1	DD-transpeptidase OS=Escherichia coli O6:H1 (strain CFT073 / ATCC 700928 / UPEC) OX=199310 GN=mrcA PE=3 SV=1	0	44.562	15	7	24	7	858	94.4	6.64	63.45	7		membrane	catalytic activity	Pf00905, Pf00912		c4166	mrcA	Metabolic pathways; Peptidoglycan biosynthesis; beta-Lactam resistance	3	0	0.859	0.419815	0.385208	0.800134	0.665175	0.448439	27.88	35.95	40.47	115.2	133.5	51.2	14.43	21.29	23.26	9.74826e+06	7.83789e+06	7.72491e+06	1.11132e+07	7.98025e+06	1.35459e+07	10236654	7.1683e+06	1.12866e+07	9561890	4.84543e+06	3.58384e+06
A0A0H2V8J0	Uncharacterized protein OS=Escherichia coli O6:H1 (strain CFT073 / ATCC 700928 / UPEC) OX=199310 GN=c2524 PE=4 SV=1	0.015	2.724	5	1	1	1	261	29	8.09	0	1	regulation of biological process					c2524	c2524		0	0	0.721	0.420168	0.310559	0.613409	0.802995	0.448439	47.85	48.72	28.42	108.2	146.4	45.5	38.18	25.31		930228	591277	321932	799869	384941	1.13155e+06	660605	572629	741848	831499	309638
A0A0H2VC29	CDP-diacylglycerol--serine O-phosphatidyltransferase OS=Escherichia coli O6:H1 (strain CFT073 / ATCC 700928 / UPEC) OX=199310 GN=pssA PE=3 SV=1	0	44.039	25	8	23	8	452	52.9	8.98	48.56	8	metabolic process		catalytic activity	Pf00614, Pf13091		c3110	pssA	Metabolic pathways; Glycerophospholipid metabolism; Glycine, serine and threonine metabolism; Biosynthesis of secondary metabolites	4	0	1.216	2.3753	2.78552	0.803709	0.518019	0.449411	46.07	96.04	47.45	98.7	9.3	192	25.45	55.43	19.41	3.75529e+06	3.44859e+06	5.7406e+06	5.92478e+06	4.18296e+06	191108	439629	895624	338133	647655	9.79023e+06	1.19606e+07
Q8FH85	Anhydro-N-acetylmuramic acid kinase OS=Escherichia coli O6:H1 (strain CFT073 / ATCC 700928 / UPEC) OX=199310 GN=anmK PE=3 SV=1	0	50.345	37	7	67	7	369	39.5	6.28	145.78	7	metabolic process		catalytic activity;nucleotide binding	Pf03702		c2032	anmK		0	0	1.482	2.03666	2.53165	0.175895	0.621128	0.449411	53.23	70.25	70.32	85	69.5	145.5	19.2	40.87	14.67	7.52651e+06	9.26952e+06	6.81216e+06	5.68787e+06	6.0457e+06	3.69746e+06	4.1721e+06	6.59607e+06	8.94573e+06	5.27719e+06	1.44137e+07	1.09674e+07
P0ACZ9	Transcriptional regulatory protein CusR OS=Escherichia coli O6:H1 (strain CFT073 / ATCC 700928 / UPEC) OX=199310 GN=cusR PE=3 SV=1	0	11.549	17	2	12	2	227	25.4	5.52	9.02	2	metabolic process;regulation of biological process;response to stimulus	cytoplasm	DNA binding	Pf00072, Pf00486		c0657	cusR	Two-component system	1	0	3.735	0.807754	3.21543	1.05099e-05	0.993981	0.449411	52.86	52.55	70.07	121.4	32	146.6	33.69	40.36	50.64	1.71587e+06	1.36973e+06	1.95817e+06	1.13981e+06	2.37975e+06	224691	620268	318062	577821	390883	3.04507e+06	301849
A0A0H2V459	Glucose dehydrogenase OS=Escherichia coli O6:H1 (strain CFT073 / ATCC 700928 / UPEC) OX=199310 GN=gcd PE=3 SV=1	0	170.794	34	17	100	17	802	87.5	5.82	317.98	17	metabolic process	membrane	catalytic activity	Pf01011, Pf13360		c0153	gcd	Metabolic pathways; Pentose phosphate pathway; Biosynthesis of antibiotics; Biosynthesis of secondary metabolites	4	0	0.39	0.82713	0.332668	2.18761e-08	0.999983	0.449411	47.84	58.95	73.37	69	210.5	20.5	37.59	23.25	60.25	2.38095e+07	1.96266e+07	1.30114e+07	1.71832e+07	6.2955e+06	6.32692e+07	6.12939e+07	5.04263e+07	3.05123e+07	4.27888e+07	6.24645e+06	3.05299e+06
Q8FBV2	Tryptophanase OS=Escherichia coli O6:H1 (strain CFT073 / ATCC 700928 / UPEC) OX=199310 GN=tnaA PE=3 SV=2	0	243.605	68	24	345	24	471	52.8	6.23	850.81	24	metabolic process		catalytic activity	Pf01212, Pf05889		c4631	tnaA	Tryptophan metabolism	1	0	0.568	4.87805	2.80112	0.0104191	0.12583	0.451823	51.07	61.65	43.63	33.6	68.7	197.7	35.45	26.7	18.39	5.33037e+07	68605445	2.40392e+07	45375917	3.6693e+07	4.88664e+07	9.43215e+07	1.04014e+08	8.46196e+07	7.46653e+07	2.07609e+08	2.79226e+08
A0A0H2VDB3	Uncharacterized protein OS=Escherichia coli O6:H1 (strain CFT073 / ATCC 700928 / UPEC) OX=199310 GN=yhiN PE=4 SV=1	0	54.008	28	7	37	7	397	43.4	6.05	86.56	7	metabolic process		catalytic activity	Pf01266, Pf03486, Pf13738		c4290	yhiN		0	0	1.159	0.327869	0.38625	0.843787	0.400053	0.452507	25.85	28.56	45.86	146.2	117.9	35.9	9.74	15.46	33.99	1.20011e+07	8.68689e+06	9.12083e+06	9.31017e+06	8.19494e+06	9.7251e+06	8.21656e+06	6.09057e+06	6.83486e+06	6.84329e+06	3.88363e+06	1.77121e+06
Q8FDB8	5-keto-4-deoxy-D-glucarate aldolase OS=Escherichia coli O6:H1 (strain CFT073 / ATCC 700928 / UPEC) OX=199310 GN=garL PE=3 SV=1	0	103.78	40	11	76	11	256	27.4	6.05	203.13	11	metabolic process		catalytic activity;metal ion binding	Pf00224, Pf02896, Pf03328		c3881	yhaF	Ascorbate and aldarate metabolism	1	0	1.04	2.6738	2.60417	0.980623	0.404928	0.452507	81	97.11	96.09	76.7	44.1	179.2	43.45	73.91	47.82	3.2419e+07	1.4628e+07	8.0976e+06	2.07164e+07	2.29899e+07	5.23993e+06	7.84127e+06	3.33268e+07	2.1969e+07	1.1051e+07	3.33128e+07	8.68554e+07
Q8FB98	Phosphoenolpyruvate carboxylase OS=Escherichia coli O6:H1 (strain CFT073 / ATCC 700928 / UPEC) OX=199310 GN=ppc PE=3 SV=1	0	396.195	56	39	411	39	883	99	5.68	1004.62	39	metabolic process		catalytic activity	Pf00311		c4915	ppc	Metabolic pathways; Carbon metabolism; Pyruvate metabolism; Methane metabolism; Microbial metabolism in diverse environments	5	0	0.989	2.89855	2.7933	0.998973	0.468779	0.452507	51.87	68.56	70.45	67.1	71.9	161.1	23.48	6.32	21.04	5.83547e+07	8.79303e+07	8.3835e+07	7.68561e+07	4.84876e+07	7.86544e+07	9.15892e+07	7.92148e+07	7.93959e+07	7.54576e+07	3.15309e+08	2.00775e+08
P0A8J9	ATP-dependent RNA helicase RhlB OS=Escherichia coli O6:H1 (strain CFT073 / ATCC 700928 / UPEC) OX=199310 GN=rhlB PE=3 SV=2	0	128.435	52	14	107	14	421	47.1	7.68	303.36	14		cytoplasm	catalytic activity;nucleotide binding;RNA binding	Pf00270, Pf00271		c4700	rhlB	RNA degradation	1	0	1.106	2.44499	2.48756	0.909844	0.4865	0.452507	40.2	51.38	36.46	68.4	60.3	171.4	23.79	16.93	13.83	1.39435e+07	2.26202e+07	2.46748e+07	2.08441e+07	1.60319e+07	1.63249e+07	1.84292e+07	21839088	1.59071e+07	2.19378e+07	6.39477e+07	6.5928e+07
A0A0H2VE89	Putative restriction modification enzyme R subunit OS=Escherichia coli O6:H1 (strain CFT073 / ATCC 700928 / UPEC) OX=199310 GN=c5425 PE=4 SV=1	0	48.512	15	8	22	8	810	92	5.1	43.49	8	metabolic process		catalytic activity;DNA binding;nucleotide binding	Pf00270, Pf04313, Pf04851, Pf08463, Pf13086, Pf13245, Pf13588		c5425	c5425		0	0	0.855	2.83286	2.58398	0.804665	0.376064	0.454765	25.45	46.61	38.68	41.1	47	211.9	16.54	37.02	4.83	1.87781e+06	2.26067e+06	2.00268e+06	1.6961e+06	1.36725e+06	2.23568e+06	2.45378e+06	833316	1.20651e+06	1.85431e+06	1.0967e+07	1.03245e+07
P0AAB5	3-octaprenyl-4-hydroxybenzoate carboxy-lyase OS=Escherichia coli O6:H1 (strain CFT073 / ATCC 700928 / UPEC) OX=199310 GN=ubiD PE=3 SV=1	0	31.008	25	9	19	9	497	55.6	5.5	33.28	9	metabolic process	membrane	catalytic activity;metal ion binding	Pf01977		c4790	yigC	Metabolic pathways; Ubiquinone and other terpenoid-quinone biosynthesis; Biosynthesis of secondary metabolites	3	0	1.057	2.25734	2.55102	0.991875	0.581097	0.454765	31.57	42.16	61.45	54.1	30.2	215.7	49.8	43.87	29.27	640318	2.52349e+06	1.18891e+06	2.71348e+06	2.28004e+06	2.26443e+06	2.06215e+06	543038	1.18684e+06	1.31625e+06	9.7674e+06	1.36347e+07
Q8FBT8	Phosphate-specific transport system accessory protein PhoU OS=Escherichia coli O6:H1 (strain CFT073 / ATCC 700928 / UPEC) OX=199310 GN=phoU PE=1 SV=1	0	45.465	36	5	37	5	247	28.2	5.16	85.91	5	cellular homeostasis;regulation of biological process;transport	cytoplasm	protein binding	Pf01895		c4648	phoU		0	0	1.144	2	2.45098	0.85155	0.621128	0.454765	36.24	28.19	39.43	81.9	71.2	146.9	14.16	8.15	8.38	1.43368e+07	1.37345e+07	17828172	1.64813e+07	1.62352e+07	1.35209e+07	1.43856e+07	1.35943e+07	1.50503e+07	1.39534e+07	3.08552e+07	3.24698e+07
P0ADW0	Lipopolysaccharide export system protein LptC OS=Escherichia coli O6:H1 (strain CFT073 / ATCC 700928 / UPEC) OX=199310 GN=lptC PE=3 SV=1	0	8.911	8	1	5	1	191	21.7	6.81	17.97	1	transport	membrane	transporter activity	Pf06835		c3959	yrbK		0	0	1.042	3.125	3.21543	0.998973	0.435295	0.455048	24.46	27.17	38.27	59.6	53.9	186.4	16.95	20.66	31.84		497907		450418	322151	412201		331699	471359		1932746	1.51764e+06
A0A0H2VCH3	Glucarate dehydratase related protein OS=Escherichia coli O6:H1 (strain CFT073 / ATCC 700928 / UPEC) OX=199310 GN=ygcY PE=3 SV=1	0	12.394	15	4	13	4	446	48.9	6.25	18.23	4	metabolic process		catalytic activity;metal ion binding	Pf01188, Pf13378		c3352	ygcY		0	0	0.939	3.4965	2.8169	0.972091	0.182968	0.457601	33.48	37.84	40.53	40.3	38.4	221.3	60.65	31.33	29.98	977478	782423	15942.2	1.07892e+06	1.23057e+06	879462	757274	776954	1.38175e+06	1.10611e+06	6.12212e+06	8.16867e+06
Q8CVJ0	Vitamin B12 transporter BtuB OS=Escherichia coli O6:H1 (strain CFT073 / ATCC 700928 / UPEC) OX=199310 GN=btuB PE=3 SV=2	0	76.864	25	10	48	10	614	68.4	5.74	136.31	10	transport	membrane	metal ion binding;receptor activity;transporter activity	Pf00593, Pf07715			btuB		0	0	0.607	0.656599	0.392927	0.032194	0.943175	0.462091	68.53	47.63	85.2	83.1	197.7	19.1	49.27	28.76	26.26	4.82235e+06	1.31935e+07	6.02103e+06	7.85791e+06	4.40238e+06	1.30468e+07	1.82086e+07	2.06439e+07	9.2283e+06	1.35635e+07	2.55543e+06	1.22419e+06
P0AB15	Uncharacterized protein YccJ OS=Escherichia coli O6:H1 (strain CFT073 / ATCC 700928 / UPEC) OX=199310 GN=yccJ PE=4 SV=1	0	92.807	77	7	131	7	75	8.5	4.74	409.88	7				Pf13993		c1139	yccJ		0	0	1.995	0.199283	0.350508	0.000292746	0.15881	0.465011	69.84	79.15	111.7	169.3	78.5	52.2	38.96	33.16	18.05	2.02175e+08	8.56401e+07	8.2689e+07	9.3023e+07	9.57343e+07	6.74724e+07	7.43609e+07	3.77806e+07	3.31888e+07	3.99794e+07	3.03402e+07	31551764
P0A6M5	D-aminoacyl-tRNA deacylase OS=Escherichia coli O6:H1 (strain CFT073 / ATCC 700928 / UPEC) OX=199310 GN=dtd PE=3 SV=1	0	17.23	22	4	11	4	145	15.9	4.88	33.07	4	metabolic process;regulation of biological process	cytoplasm	catalytic activity;RNA binding	Pf02580		c4834	yihZ		0	0	1.047	0.290192	0.377074	0.992319	0.312997	0.465011	34.83	43.76	49.53	104.4	99.6	96	27.65	32.67	14.95	4.01805e+06	2.06962e+06	1.91661e+06	3.18156e+06	2294764	2.5673e+06	1.0593e+06	2.20264e+06	2.22527e+06	2.84798e+06	2.88139e+06	2849467
Q8FCR7	1,4-alpha-glucan branching enzyme GlgB OS=Escherichia coli O6:H1 (strain CFT073 / ATCC 700928 / UPEC) OX=199310 GN=glgB PE=3 SV=1	0	94.745	30	15	40	15	728	84.3	6.39	77.8	15	metabolic process		catalytic activity	Pf00128, Pf02324, Pf02806, Pf02922		c4219	glgB	Metabolic pathways; Starch and sucrose metabolism; Biosynthesis of secondary metabolites	3	0	0.84	2.82486	2.46914	0.737214	0.323258	0.465011	24.79	40.14	49.3	35.7	40.7	223.6	26.78	33.22	47.96	1.79273e+06	3.05562e+06	2.42435e+06	2.42162e+06	1.5043e+06	1.59167e+06	3.13235e+06	2.65484e+06	1.38751e+06	2.85419e+06	4.05797e+07	1.07152e+07
P0AG41	Bifunctional riboflavin kinase/FMN adenylyltransferase OS=Escherichia coli O6:H1 (strain CFT073 / ATCC 700928 / UPEC) OX=199310 GN=ribF PE=3 SV=1	0	40.408	39	7	36	7	313	34.7	9.23	82.62	7	metabolic process		catalytic activity;nucleotide binding	Pf01687, Pf06574		c0029	ribF	Metabolic pathways; Riboflavin metabolism; Biosynthesis of secondary metabolites	3	0	0.965	2.38095	2.42718	0.970254	0.487189	0.465011	42.5	48.08	58.89	57.3	69	173.8	40.78	54.66	15.01	4.0534e+06	4.24013e+06	7.89737e+06	2.91464e+06	4.6427e+06	5.2636e+06	6.71614e+06	7.91916e+06	1.90468e+06	2.17346e+06	1.67355e+07	1.07417e+07
A0A0H2VEH1	Acid stress chaperone HdeA OS=Escherichia coli O6:H1 (strain CFT073 / ATCC 700928 / UPEC) OX=199310 GN=hdeA PE=3 SV=1	0	129.538	74	8	254	8	110	11.8	5.58	1331.37	8	response to stimulus			Pf06411		c4321	hdeA		0	0	0.973	0.304507	0.314465	0.997877	0.503654	0.465011	55.89	76.66	77.73	134	131	35.1	19.85	16.65	52.43	2.84925e+08	2.11489e+08	1.59463e+08	2.59451e+08	2.47072e+08	1.79104e+08	2.54419e+08	2.56844e+08	2.57635e+08	2.25579e+08	5.04474e+07	6.48737e+07
A0A0H2VD13	Class B acid phosphatase OS=Escherichia coli O6:H1 (strain CFT073 / ATCC 700928 / UPEC) OX=199310 GN=aphA PE=3 SV=1	0	51.121	27	4	51	4	237	26.1	7.43	192.32	4	metabolic process		catalytic activity;metal ion binding	Pf03767, Pf12710		c5045	aphA	Aminobenzoate degradation; Microbial metabolism in diverse environments	2	0	0.63	0.575374	0.366569	0.0640014	0.922403	0.465011	38.51	37.94	39.07	95	152	53	29.66	28.93	9.33	1.09432e+07	1.97462e+07	1.52592e+07	1.77775e+07	9.39084e+06	2.50043e+07	2.50212e+07	1.32514e+07	2.56593e+07	3.113e+07	9.1482e+06	9.36913e+06
A0A0H2VEK7	DNA-3-methyladenine glycosylase I OS=Escherichia coli O6:H1 (strain CFT073 / ATCC 700928 / UPEC) OX=199310 GN=tag PE=4 SV=1	0.001	5.043	8	2	12	2	242	27.3	7.39	0	2	metabolic process;response to stimulus		catalytic activity	Pf03352		c4367	tag	Base excision repair	1	0	0.678	0.548246	0.381534	0.158776	0.890487	0.468999	23.42	23.51	22.04	107.4	138.3	54.3	11.29	13.45	17.65	3.88067e+06	3160433	2.79423e+06	3.12734e+06	2.43298e+06	4954991	4.02227e+06	4.57046e+06	3.20988e+06	3.72955e+06	1331068	1.53753e+06
A0A0H2V8R2	Uncharacterized protein OS=Escherichia coli O6:H1 (strain CFT073 / ATCC 700928 / UPEC) OX=199310 GN=ynfD PE=4 SV=1	0	30.174	59	3	62	3	115	12.2	6.49	121.53	3				Pf06649		c1976	ynfD		0	0	0.889	0.352361	0.34459	0.90614	0.598975	0.469711	71.04	63.58	109.93	137.2	71.4	91.4	36.25	58.14	25.2	8.75836e+07	3.31136e+07	4.69616e+07	4.17073e+07	4.28514e+07	2.51936e+07	5.72178e+07	5.02894e+07	2.0146e+07	1.17344e+07	2.76028e+07	2.09387e+07
P0A7F4	Aspartate carbamoyltransferase regulatory chain OS=Escherichia coli O6:H1 (strain CFT073 / ATCC 700928 / UPEC) OX=199310 GN=pyrI PE=3 SV=2	0	9.77	24	3	17	3	153	17.1	7.37	13.09	3	metabolic process		metal ion binding	Pf01948, Pf02748		c5344	pyrI	Metabolic pathways; Pyrimidine metabolism; Alanine, aspartate and glutamate metabolism	3	0	1.015	0.399521	0.362056	0.998973	0.621128	0.470321	54.7	39.35	63.82	143.5	139.3	17.2	68.1	53.91	41.04	4.52989e+06	4.94997e+06	621738	3.50114e+06	902314	6.49521e+06	938598	3.22523e+06	3.09432e+06	4.79671e+06		538950
A0A0H2V581	Hypothetical lipoprotein ybfN OS=Escherichia coli O6:H1 (strain CFT073 / ATCC 700928 / UPEC) OX=199310 GN=ybfN PE=4 SV=1	0.076	1.477	25	1	1	1	108	12	7.02	0	1				Pf13982		c0769	ybfN		0	0	2.618	1.67785	4.03226	0.0388423	0.943117	0.470321	25.93	27.63	35.48	108.2	38.2	153.5	20.71	27.47	23.89	186026	254966	244375			67089.9		111167	80320.2
P0AGD8	Signal recognition particle protein OS=Escherichia coli O6:H1 (strain CFT073 / ATCC 700928 / UPEC) OX=199310 GN=ffh PE=3 SV=1	0	129.594	45	14	135	14	453	49.8	9.51	318.68	14	cell organization and biogenesis;transport	cytoplasm	catalytic activity;nucleotide binding;RNA binding	Pf00448, Pf02881, Pf02978		c3131	ffh	Bacterial secretion system; Protein export; Quorum sensing	3	0	0.801	3.06748	2.46914	0.591079	0.238288	0.471817	35.3	55.63	49.34	48.1	75.5	176.4	30.61	22.8	36.14	1.64957e+07	1.04118e+07	1.75104e+07	1.01194e+07	8.00969e+06	17194047	1.66714e+07	1.81785e+07	1.05349e+07	1.04722e+07	4.75533e+07	7.36859e+07
Q8CWE6	LPS-assembly protein LptD OS=Escherichia coli O6:H1 (strain CFT073 / ATCC 700928 / UPEC) OX=199310 GN=lptD PE=3 SV=1	0	21.191	4	2	14	2	784	89.6	5.3	24	2	cell organization and biogenesis;response to stimulus;transport	membrane		Pf03968, Pf04453		c0067	imp		0	0	0.773	0.379795	0.376506	0.506411	0.581097	0.474941	33.43	52.15	54.6	120.4	145.9	33.6	24.8	32.97	51.38	3.60425e+06	4.17635e+06	2.94469e+06	2.38593e+06	2.18708e+06	5.23022e+06	3659066	3.60796e+06	2.79806e+06	1.82256e+06	1.02922e+06	473721
P0AEQ2	Protein GlcG OS=Escherichia coli O6:H1 (strain CFT073 / ATCC 700928 / UPEC) OX=199310 GN=glcG PE=3 SV=1	0	37.366	27	2	20	2	134	13.7	6.06	74.01	2				Pf03928					0	0	1.204	2.71739	2.7027	0.804798	0.400053	0.475688	87.93	59.14	61.64	93	51	156	46.23	70.14	36.81	3.85948e+06	1.52149e+06	5.12541e+06		5.00931e+06	2.3952e+06	3.76256e+06	2.28976e+06	5.99613e+06	618510	1.39918e+07	6.28943e+06
Q8FE36	Agmatinase OS=Escherichia coli O6:H1 (strain CFT073 / ATCC 700928 / UPEC) OX=199310 GN=speB PE=3 SV=1	0	115.858	44	9	85	9	306	33.6	5.39	203.39	9	metabolic process		catalytic activity;metal ion binding	Pf00491		c3522	speB	Metabolic pathways; Arginine and proline metabolism	2	0	0.981	2.34742	2.40964	0.998973	0.538347	0.475688	44.87	78.83	83.64	70.3	68.7	161	22.67	32.2	45.19	1.38453e+07	2.36373e+07	2.37789e+07	2.03554e+07	1.79069e+07	8.26228e+06	2.19158e+07	2.20146e+07	1.81224e+07	1.74618e+07	2.39821e+07	8.67524e+07
Q8FFG4	Fatty acid oxidation complex subunit alpha OS=Escherichia coli O6:H1 (strain CFT073 / ATCC 700928 / UPEC) OX=199310 GN=fadJ PE=3 SV=1	0	22.498	9	4	11	4	714	77	8.88	23.39	4	metabolic process	cytoplasm	catalytic activity;nucleotide binding	Pf00378, Pf00725, Pf02737		c2886	fadJ	Metabolic pathways; Valine, leucine and isoleucine degradation; Carbon metabolism; Geraniol degradation; Benzoate degradation; Fatty acid metabolism; Propanoate metabolism; beta-Alanine metabolism; Biosynthesis of antibiotics; Limonene and pinene degradation; Biosynthesis of unsaturated fatty acids; Biosynthesis of secondary metabolites; Microbial metabolism in diverse environments; Caprolactam d…	18	0	1.015	3.48432	2.91545	0.998973	0.280435	0.478017	27.86	41.32	38.31	52	55.1	192.9	48.88	25.37	52.85	211689	1.10563e+06	818027	729125	533833		690068	833254	806999	452072	3.30834e+06	5.4091e+06
P0A7D5	Adenylosuccinate synthetase OS=Escherichia coli O6:H1 (strain CFT073 / ATCC 700928 / UPEC) OX=199310 GN=purA PE=3 SV=2	0	560.264	88	44	978	44	432	47.3	5.49	2692.53	44	metabolic process	cytoplasm	catalytic activity;metal ion binding;nucleotide binding	Pf00709		c5261	purA	Metabolic pathways; Alanine, aspartate and glutamate metabolism; Purine metabolism	3	0	0.971	3.02115	2.69542	0.996444	0.435781	0.480294	37.47	75.28	77.34	57.6	64.2	178.3	10.89	10.2	11.6	5.55251e+08	4.10362e+08	4.62875e+08	4.01287e+08	3.75454e+08	5.16551e+08	4.68445e+08	3.80181e+08	3.85049e+08	4.49167e+08	1.50846e+09	1.28561e+09
A0A0H2V486	Carbohydrate diacid regulator OS=Escherichia coli O6:H1 (strain CFT073 / ATCC 700928 / UPEC) OX=199310 GN=yaeG PE=3 SV=1	0	11.579	8	3	5	3	391	44.3	6.81	4.73	3				Pf05651, Pf13556		c0199	yaeG		0	0	1.225	2.02429	3.11526	0.915455	0.802995	0.48386	105.38	86.34	23.6	40	63.2	196.8	110.1		34.38	267934	421839	405622	2.05421e+06	287748			630580			1.6319e+06	2966488
A0A0H2VAZ6	Beta-galactosidase OS=Escherichia coli O6:H1 (strain CFT073 / ATCC 700928 / UPEC) OX=199310 GN=ebgA PE=3 SV=1	0	24.688	10	7	21	7	1089	124.3	5.44	34.73	7	metabolic process		catalytic activity	Pf00703, Pf02836, Pf02837, Pf02929		c3833	ebgA	Other glycan degradation; Metabolic pathways; Galactose metabolism	3	0	1.144	2.0202	2.28311	0.91199	0.599872	0.490454	50.43	60.06	64.97	56.6	50	193.4	42.68	87.09	28.79	3.26884e+06	1.01283e+07	6129596	7.15869e+06	4.41014e+06	2.35864e+06	6.63585e+06	1.75221e+07	5.04701e+06	3.41041e+06	1.29287e+07	2.06724e+07
P0A9T7	Uncharacterized HTH-type transcriptional regulator YbaQ OS=Escherichia coli O6:H1 (strain CFT073 / ATCC 700928 / UPEC) OX=199310 GN=ybaQ PE=3 SV=1	0.003	4.553	18	1	5	1	113	13.2	5.97	2.31	1	metabolic process;regulation of biological process		DNA binding	Pf01381, Pf12844		c0603	ybaQ		0	0	1.502	1.68919	3.10559	0.576387	0.922403	0.493042	55.11	27.61	34.03	89.4	48.1	162.6	28.05	42.32	17.72	591285	744041	956911	521791	833380	819963	452691		333790	340686	1.68653e+06	1.37966e+06
P0AE86	Periplasmic protein CpxP OS=Escherichia coli O6:H1 (strain CFT073 / ATCC 700928 / UPEC) OX=199310 GN=cpxP PE=3 SV=1	0	101.999	52	7	64	7	166	19	6.89	187.04	7				Pf07813, Pf13801		c4865	cpxP		0	0	12.299	0.178635	2.331	4.24902e-16	0.099923	0.493459	91.77	88.37	67.41	241.4	22.5	36.1	81.38	28.34	67.79	2.45293e+08	2.6503e+07	6.14293e+07	4.88885e+07	1.33497e+08	4.85901e+06	6.05297e+06	2.92557e+06	5.33002e+06	6.52662e+06	5.84162e+06	2.22837e+07
A0A0H2V934	Amidophosphoribosyltransferase OS=Escherichia coli O6:H1 (strain CFT073 / ATCC 700928 / UPEC) OX=199310 GN=purF PE=3 SV=1	0	90.494	32	11	33	11	505	56.5	5.52	101.48	11	metabolic process		catalytic activity;metal ion binding	Pf00156, Pf00310, Pf13522, Pf13537		c2856	purF	Metabolic pathways; Alanine, aspartate and glutamate metabolism; Purine metabolism; Biosynthesis of antibiotics; Biosynthesis of secondary metabolites	5	0	1.447	4.36681	2.20751	0.231981	0.052489	0.49735	27.24	62.76	63.44	52.9	33.3	213.7	17.81	17.03	20.44	5.94943e+06	4.95416e+06	6.35461e+06	6.03287e+06	7.1139e+06	3.74816e+06	3.16754e+06	3.65246e+06	3.94387e+06	4.58433e+06	4.32518e+07	2.59174e+07
A0A0H2V8Y1	LysM domain-containing protein OS=Escherichia coli O6:H1 (strain CFT073 / ATCC 700928 / UPEC) OX=199310 GN=ynhG PE=3 SV=1	0	233.429	67	18	237	18	334	36	9.41	697.36	18			catalytic activity	Pf01476, Pf03734		c2073	ynhG		0	0	0.998	0.301114	0.320616	0.997877	0.454808	0.49735	69.12	76.88	89.87	132.9	137.5	29.6	23.09	39.91	40.81	1.02374e+08	1.04563e+08	8.86291e+07	1.56e+08	1.09677e+08	1.11591e+08	8.01392e+07	6.90735e+07	1.33159e+08	171815061	2.90293e+07	1.35118e+07
Q8FD50	p-hydroxybenzoic acid efflux pump subunit AaeA OS=Escherichia coli O6:H1 (strain CFT073 / ATCC 700928 / UPEC) OX=199310 GN=aaeA PE=3 SV=1	0	49.818	22	4	25	4	310	34.7	9.31	79.95	4	transport	membrane	protein binding;transporter activity	Pf00529, Pf13437, Pf13533		c3996	yhcQ		0	0	0.933	2.46305	2.45098	0.95294	0.49358	0.49735	53.03	62.17	82.7	49.3	55.3	195.4	38.82	52.34	34.27	3.87955e+06	1.4044e+06		1.99091e+06	2.38626e+06	5.37633e+06	3.13165e+06	2.00295e+06	2.35081e+06	1.22588e+06	1.40053e+07	1.55249e+07
A0A0H2V8K8	Mannose-1-phosphate guanylyltransferase OS=Escherichia coli O6:H1 (strain CFT073 / ATCC 700928 / UPEC) OX=199310 GN=c2558 PE=3 SV=1	0	207.285	55	22	174	22	483	54.3	5.64	401.95	22	metabolic process		catalytic activity	Pf00190, Pf00483, Pf01050, Pf07883		c2558	c2558	Metabolic pathways; Fructose and mannose metabolism; Biosynthesis of secondary metabolites; Amino sugar and nucleotide sugar metabolism	4	0	1.099	2.60417	2.65252	0.910998	0.573658	0.49735	41.5	65.32	92.24	102.3	95.1	102.5	8.01	6.95	12.2	110434457	1.2312e+08	1.10849e+08	1.24858e+08	1.08261e+08	1.13869e+08	1.02343e+08	1.07474e+08	1.02281e+08	1.15009e+08	1.76075e+08	1.20442e+08
P0A918	Outer membrane protein X OS=Escherichia coli O6:H1 (strain CFT073 / ATCC 700928 / UPEC) OX=199310 GN=ompX PE=3 SV=1	0	22.618	44	5	21	5	171	18.6	7.17	52.96	5		membrane		Pf01389, Pf06316, Pf13505					0	0	0.95	0.501505	0.403063	0.982007	0.834229	0.49735	70.11	57.53	73.89	118.1	144.7	37.2	38.96	50.37	50.02	1.01735e+07	1.05527e+07	1.23179e+07	4.7634e+06	4.98901e+06	1.28443e+07	1.99626e+07	1.11795e+07	4.42428e+06	7.10435e+06	2.8414e+06	6.35273e+06
A0A0H2VBD4	Uncharacterized protein OS=Escherichia coli O6:H1 (strain CFT073 / ATCC 700928 / UPEC) OX=199310 GN=yhaK PE=3 SV=1	0	6.646	7	1	2	1	233	25.9	6.86	4.92	1				Pf02678		c3864	yhaK		0	0	1.197	2.38663	2.8169	0.915455	0.591077	0.502905	42.77	43.42	38.58	70.9	60.1	169	39.74	31.02		817911		1.3297e+06			873883		595956	1.06236e+06
A0A0H2V547	Ribonuclease I OS=Escherichia coli O6:H1 (strain CFT073 / ATCC 700928 / UPEC) OX=199310 GN=rna PE=3 SV=1	0	46.2	26	4	32	4	274	30.2	8.57	61.19	4	metabolic process		catalytic activity;RNA binding	Pf00445		c0699	rna		0	0	0.917	0.402414	0.385654	0.930685	0.621128	0.502905	33.28	42.03	43.81	115.5	141.2	43.3	32.18	30.68	18.17	2.18178e+07	1.07402e+07	9.4143e+06	1.42759e+07	1.01996e+07	1.45738e+07	1.07268e+07	9.02575e+06	1.26673e+07	1.87564e+07	5.61783e+06	3.53861e+06
Q8FB69	Phosphoribosylamine--glycine ligase OS=Escherichia coli O6:H1 (strain CFT073 / ATCC 700928 / UPEC) OX=199310 GN=purD PE=3 SV=1	0	177.6	47	15	127	15	429	45.9	5.01	378.25	15	metabolic process		catalytic activity;metal ion binding;nucleotide binding	Pf01071, Pf02222, Pf02655, Pf02786, Pf02843, Pf02844, Pf08442, Pf13535, Pf15632		c4963	purD	Metabolic pathways; Purine metabolism; Biosynthesis of antibiotics; Biosynthesis of secondary metabolites	4	0	1.03	2.34192	2.31481	0.983924	0.54401	0.511163	42.76	72.59	58.43	60.2	60.5	179.4	32.65	20.15	36.7	3.24356e+07	1.37968e+07	1.85041e+07	1.49618e+07	1.98267e+07	2.42578e+07	1.85608e+07	1.82823e+07	1.51578e+07	2.48395e+07	9.25895e+07	3.51452e+07
A0A0H2VCL8	Uncharacterized protein OS=Escherichia coli O6:H1 (strain CFT073 / ATCC 700928 / UPEC) OX=199310 GN=c4760 PE=4 SV=1	0.001	5.064	11	2	4	2	281	31.5	8.63	0	2	metabolic process;regulation of biological process		DNA binding	Pf01380, Pf01418, Pf13580		c4760	c4760		0	0	3.133	0.94518	3.37838	0.00292997	0.999983	0.511989	115.88	55.27	144.07	101	4.2	194.8	96.63	200.13	34.55	25906.6	687262		441688	1.44009e+06	7809.16	38765.9	6760.44	754163	21314.3	510945	1.06407e+06
A0A0H2V8I4	Uncharacterized protein OS=Escherichia coli O6:H1 (strain CFT073 / ATCC 700928 / UPEC) OX=199310 GN=c1885 PE=4 SV=1	0.089	1.406	2	1	2	1	411	47.4	6.99	0	1						c1885	c1885		0	0	1.324	1.94553	2.63852	0.582488	0.767575	0.513073	45.7	35.6	52.45	78.2	63.9	157.8	20.88	52.48	28.49	2.59283e+06	1.97584e+06	3106935	2.38515e+06	2.95917e+06	2.17889e+06		2.81685e+06	1.65136e+06	533050	3.3343e+06	5.25767e+06
A0A0H2VA32	Murein hydrolase A OS=Escherichia coli O6:H1 (strain CFT073 / ATCC 700928 / UPEC) OX=199310 GN=mltA PE=4 SV=1	0	63.621	26	7	65	7	477	53.7	9.35	183.13	7	metabolic process	membrane	catalytic activity	Pf03562, Pf06725		c3384	mltA		0	0	0.856	0.442674	0.393236	0.782084	0.731752	0.514665	20.01	20.77	27.43	121.5	127.7	50.9	16.95	7.82	18.46	1.38192e+07	1.73637e+07	1.40302e+07	1.61593e+07	1.03433e+07	1.5127e+07	1.76602e+07	1.44965e+07	1.51122e+07	1.37378e+07	5.5199e+06	8.02143e+06
A0A0H2V4N8	Putative electron transport protein ykgF OS=Escherichia coli O6:H1 (strain CFT073 / ATCC 700928 / UPEC) OX=199310 GN=ykgF PE=4 SV=1	0	78.919	32	9	35	9	475	53	8.47	105.32	9	metabolic process			Pf02589, Pf11870, Pf12797, Pf12838, Pf13183, Pf13187, Pf13237, Pf13484, Pf13534		c0423	ykgF		0	0	1.211	2.17391	2.30947	0.66204	0.565194	0.517269	20.84	36.49	46.19	58.4	44	197.6	14.41	41.63	19.92	12421835	12945170	1.21259e+07	9485644	8720898	2.30634e+06	10075378	9.14601e+06	7.95454e+06	6.62034e+06	6.44605e+07	5.01135e+07
Q8CW55	Flagellar L-ring protein OS=Escherichia coli O6:H1 (strain CFT073 / ATCC 700928 / UPEC) OX=199310 GN=flgH PE=3 SV=2	0	10.721	7	1	2	1	232	24.6	8.15	2.68	1	cellular component movement	membrane	catalytic activity;motor activity	Pf02107				Flagellar assembly	1	0	2.457	1.20337	2.94985	0.0088339	0.989463	0.517269	48.69	33.04	45.42	116	44.8	139.2	31.6	72.03	25.08		1.49143e+06	947071		1686750	625634	437535	1.73248e+06	534128	473829	1.46791e+06	1.53603e+06
Q8FG51	Histidinol-phosphate aminotransferase OS=Escherichia coli O6:H1 (strain CFT073 / ATCC 700928 / UPEC) OX=199310 GN=hisC PE=3 SV=1	0	163.003	62	15	139	15	356	39.3	5.02	457.08	15	metabolic process		catalytic activity	Pf00155, Pf00266		c2548	hisC	Histidine metabolism; Metabolic pathways; Biosynthesis of amino acids; Tyrosine metabolism; Phenylalanine metabolism; Novobiocin biosynthesis; Phenylalanine, tyrosine and tryptophan biosynthesis; Biosynthesis of antibiotics; Biosynthesis of secondary metabolites	9	0	0.821	3.52113	2.60417	0.681257	0.312717	0.519107	55.4	44.03	65.9	70.8	90.1	139.1	23.47	20.85	8.1	5.66244e+07	7.16423e+07	9.59989e+07	6.87702e+07	5.74795e+07	8.02701e+07	1.05721e+08	1.10658e+08	7.96509e+07	6.34548e+07	1.5739e+08	1.68986e+08
Q8FHT6	Exoribonuclease 2 OS=Escherichia coli O6:H1 (strain CFT073 / ATCC 700928 / UPEC) OX=199310 GN=rnb PE=3 SV=1	0	123.286	32	17	106	17	644	72.4	5.68	265.14	17	metabolic process	cytoplasm	catalytic activity;RNA binding	Pf00575, Pf00773, Pf08206		c1757	rnb		0	0	0.993	2.43309	2.457	0.998973	0.507912	0.523948	24.46	34.9	39.77	68	64.5	167.5	15	24.26	6.73	2.6321e+07	2.4441e+07	2.67901e+07	2.26539e+07	2.94903e+07	2.76416e+07	1.51635e+07	2.27108e+07	1.60787e+07	2.41529e+07	6.8073e+07	6.90754e+07
Q8FJ71	Ribosomal RNA large subunit methyltransferase I OS=Escherichia coli O6:H1 (strain CFT073 / ATCC 700928 / UPEC) OX=199310 GN=rlmI PE=3 SV=1	0	62.401	40	10	31	10	396	44.4	7.74	87.57	10	metabolic process	cytoplasm	catalytic activity;RNA binding	Pf01170, Pf02475, Pf03602, Pf05175, Pf08241, Pf09445, Pf10672, Pf12847, Pf13659, Pf13847		c1105	yccW		0	0	0.937	1.99203	2.1322	0.963518	0.621128	0.523948	50.69	67.77	74.72	69.1	96.7	134.3	15.93	24.08	8.54	1.31006e+07	8.51872e+06	1.1832e+07	9.9307e+06	8.17848e+06	1.71149e+07	1.10129e+07	1.33583e+07	1.30304e+07	8.19725e+06	2.52572e+07	1.98137e+07
Q8FL94	Co-chaperone protein DjlA OS=Escherichia coli O6:H1 (strain CFT073 / ATCC 700928 / UPEC) OX=199310 GN=djlA PE=3 SV=2	0	11.41	13	3	4	3	271	30.5	9.73	8.68	3		membrane	protein binding	Pf00226, Pf05099			djlA		0	0	0.941	0.904977	2.71003	0.972562	0.999983	0.523948	63.59	64.48	122.66	64.9	57.2	177.8	66.19	64.66	33.69	935875	2253502	1.40075e+06		335674		980451		897284	2.53504e+06	3.97257e+06	4.10039e+06
Q8CW65	Probable phosphatase YcdX OS=Escherichia coli O6:H1 (strain CFT073 / ATCC 700928 / UPEC) OX=199310 GN=ycdX PE=3 SV=1	0	51.628	38	7	56	7	245	26.8	6.05	150.37	7			catalytic activity;metal ion binding;receptor activity;signal transducer activity	Pf02811		c1296	ycdX		0	0	1.081	1.93424	2.12766	0.95294	0.637693	0.525279	45.33	68.72	63.84	88.2	74.3	137.5	11.08	44.4	10.26	1.46713e+07	1.10135e+07	1.48503e+07	1.3424e+07	1.30214e+07	1.16779e+07	9.81446e+06	2.32864e+07	9.34929e+06	1.11548e+07	2.61223e+07	2.1507e+07
A0A0H2V7G2	Mlc protein OS=Escherichia coli O6:H1 (strain CFT073 / ATCC 700928 / UPEC) OX=199310 GN=mlc PE=3 SV=1	0	19.344	11	3	14	3	406	44.3	6.23	37.84	3			DNA binding	Pf00480, Pf01325		c1985	mlc		0	0	1.197	2.22717	2.55754	0.91199	0.621128	0.525559	36.45	73.83	20.87	99.8	23.5	176.8	86.51	62.45	16.66	5296101		1.16415e+06			505901	574805	1.49357e+06	519076	445146	5.0084e+06	6.35074e+06
A0A0H2V440	Uncharacterized protein OS=Escherichia coli O6:H1 (strain CFT073 / ATCC 700928 / UPEC) OX=199310 GN=c0133 PE=3 SV=1	0	15.483	41	3	30	2	98	11.7	6.58	47.39	3	metabolic process			Pf01320		c0133	c0133		0	0	0.875	0.499251	0.379795	0.870515	0.84346	0.525559	23.96	42.33	42.04	120.6	142.9	36.5	49.94	36.98	44.74	2.54123e+06	677270	819280	2.25056e+06	2.00972e+06	2.6901e+06	771866	2.57448e+06	2.27805e+06	2480143	1.02472e+06	314516
Q8FGI7	Protein-methionine-sulfoxide reductase catalytic subunit MsrP OS=Escherichia coli O6:H1 (strain CFT073 / ATCC 700928 / UPEC) OX=199310 GN=msrP PE=3 SV=1	0	25.308	16	4	23	4	334	37.4	9.03	47.8	4	metabolic process		catalytic activity;metal ion binding	Pf00174		c2389	yedY		0	0	2.031	0.212134	0.38373	0.00277675	0.0990859	0.527607	40.31	59.73	56.96	179.7	102.9	17.4	47.79	34.69	62.98	5.26896e+06	4.82592e+06	4.31405e+06	1.09187e+07	1.00812e+07	2.84768e+06	2.79043e+06	2.50507e+06	3.09395e+06	5.06032e+06	569903
A0A0H2V426	Acetolactate synthase OS=Escherichia coli O6:H1 (strain CFT073 / ATCC 700928 / UPEC) OX=199310 GN=ilvH PE=3 SV=1	0	26.01	25	4	16	4	173	19.2	7.42	27.22	4	metabolic process		catalytic activity	Pf01842, Pf10369, Pf13710		c0096	ilvH	Metabolic pathways; Pantothenate and CoA biosynthesis; Valine, leucine and isoleucine biosynthesis; Biosynthesis of amino acids; 2-Oxocarboxylic acid metabolism; Biosynthesis of antibiotics; Biosynthesis of secondary metabolites; C5-Branched dibasic acid metabolism; Butanoate metabolism	9	0	1.014	2.59067	2.61097	0.998973	0.483502	0.531306	54.07	90.24	84.13	44.1	51.8	204.1	85.08	85.07	41.08	324951		491115	1.82776e+06	2.41636e+06	80735.4		999358	1.1113e+06	2.45827e+06	1.03466e+07	4.77799e+06
Q8FLB7	Isoleucine--tRNA ligase OS=Escherichia coli O6:H1 (strain CFT073 / ATCC 700928 / UPEC) OX=199310 GN=ileS PE=3 SV=1	0	314.309	51	34	350	34	938	104.3	5.95	924.42	34	metabolic process;regulation of biological process	cytoplasm	catalytic activity;metal ion binding;nucleotide binding;RNA binding	Pf00133, Pf01406, Pf06827, Pf08264, Pf09334		c0030	ileS	Aminoacyl-tRNA biosynthesis	1	0	0.971	2.5641	2.55754	0.992319	0.581097	0.531306	33.77	46.96	47.76	54.2	57.3	188.5	28.92	20.38	17.19	7.62954e+07	6.28055e+07	1.02716e+08	5.75625e+07	4.87777e+07	6.16565e+07	9.75345e+07	8.2325e+07	6.16459e+07	6.08709e+07	2.72419e+08	2.85848e+08
A0A0H2V977	Ribonucleoside-diphosphate reductase OS=Escherichia coli O6:H1 (strain CFT073 / ATCC 700928 / UPEC) OX=199310 GN=nrdA PE=3 SV=1	0	250.133	43	26	199	26	761	85.7	6.18	491.72	26	metabolic process		catalytic activity;nucleotide binding	Pf00317, Pf02867, Pf03477		c2776	nrdA	Metabolic pathways; Pyrimidine metabolism; Purine metabolism	3	0	1.021	2.53807	2.55754	0.989038	0.590577	0.531306	31.07	41.88	49.35	89.3	99.8	110.9	6.51	11.54	12.96	2.4586e+08	2.26777e+08	2.5121e+08	2.49944e+08	2.38254e+08	3.10259e+08	2.51872e+08	2.17427e+08	2.57721e+08	2.58724e+08	3.92971e+08	4.03221e+08
Q8FKB7	tRNA sulfurtransferase OS=Escherichia coli O6:H1 (strain CFT073 / ATCC 700928 / UPEC) OX=199310 GN=thiI PE=3 SV=1	0	82.889	33	11	81	11	482	54.9	6.61	153.32	11	metabolic process	cytoplasm	catalytic activity;nucleotide binding;RNA binding	Pf02568, Pf02926		c0534	yajK	Metabolic pathways; Sulfur relay system; Thiamine metabolism	3	0	1.021	1.92678	2.10084	0.991787	0.673449	0.531306	36.49	43.38	57.55	76	79.5	144.4	22.66	10.14	10.57	1.13119e+07	1.08862e+07	1.34116e+07	8.24519e+06	7.15936e+06	9.66496e+06	1.10742e+07	1.10458e+07	1.06624e+07	8.74755e+06	2.5394e+07	2.47489e+07
Q8FAH0	Iron-sulfur cluster repair protein YtfE OS=Escherichia coli O6:H1 (strain CFT073 / ATCC 700928 / UPEC) OX=199310 GN=ytfE PE=3 SV=1	0	50.315	31	6	37	6	220	24.9	5.35	74.87	6	metabolic process;response to stimulus	cytoplasm	metal ion binding	Pf01814, Pf04405		c5308	ytfE		0	0	0.957	0.457247	0.417014	0.989038	0.739851	0.531306	52.58	78.8	68.74	113.7	126.8	59.5	50.24	50.99	39.05	5.49713e+06	9.11189e+06	1.65297e+07	1.03455e+07	4.99224e+06	5.94725e+06	1.03711e+07	1.41211e+07	1.75326e+07	5.68433e+06	4.50834e+06	3.76018e+06
Q8FDA1	Penicillin-binding protein activator LpoA OS=Escherichia coli O6:H1 (strain CFT073 / ATCC 700928 / UPEC) OX=199310 GN=lpoA PE=3 SV=2	0	118.715	36	15	151	15	678	72.8	5.43	409.63	15	metabolic process;regulation of biological process	membrane	catalytic activity;protein binding	Pf04348, Pf14559					0	0	0.833	0.426803	0.361533	0.732482	0.77998	0.531306	43.57	47.08	56.13	110.7	140.2	49.1	32.7	13.9	20.31	8.69799e+07	5.19207e+07	3.70444e+07	4.78447e+07	3.74559e+07	6.13056e+07	6.5813e+07	51628363	5.04778e+07	6.9575e+07	2.06119e+07	2.92262e+07
Q8FA51	Purine nucleoside phosphorylase DeoD-type OS=Escherichia coli O6:H1 (strain CFT073 / ATCC 700928 / UPEC) OX=199310 GN=deoD PE=3 SV=2	0	266.527	92	20	317	20	239	25.9	5.66	813.66	20	metabolic process		catalytic activity	Pf01048			deoD	Metabolic pathways; Nicotinate and nicotinamide metabolism; Pyrimidine metabolism; Purine metabolism; Biosynthesis of secondary metabolites	5	0	1.32	1.82815	2.5641	0.315522	0.845111	0.531306	39.91	59.34	63.68	88.4	62.6	149	12.72	24.55	21.66	1.43528e+08	1.23242e+08	1.38024e+08	1.30623e+08	8.89235e+07	9.37161e+07	1.15122e+08	1.16423e+08	5.92452e+07	7.50123e+07	3.52289e+08	2.50044e+08
A0A0H2VCB7	Putative glycerol-3-phosphate cytidyltransferase OS=Escherichia coli O6:H1 (strain CFT073 / ATCC 700928 / UPEC) OX=199310 GN=c3696 PE=4 SV=1	0	55.121	79	7	55	7	135	15.9	8.06	142.44	7	metabolic process		catalytic activity	Pf01467, Pf02569, Pf06574		c3696	c3696	Glycerophospholipid metabolism	1	0	0.879	2.39808	2.10084	0.901439	0.409105	0.538969	51.19	67.51	83.84	68.3	75.6	156.1	25.49	29.95	40.79	6.68394e+06	1.01085e+07	1.07168e+07	1.12723e+07	1.21609e+07	1.96483e+07	1.0655e+07	9.55382e+06	1.10445e+07	1.55396e+07	5.84136e+07	2.69805e+07
A0A0H2V4S9	AroM protein OS=Escherichia coli O6:H1 (strain CFT073 / ATCC 700928 / UPEC) OX=199310 GN=aroM PE=4 SV=1	0	23.344	35	3	10	3	225	24.9	4.92	27.96	3				Pf07302		c0498	aroM		0	0	2.606	0.831947	2.93255	0.000379341	0.99857	0.541307	54.73	26.6	79.72	144.1	48.3	107.6	38.14	49.5	39.86	1.91423e+06	1.22983e+06	2.57493e+06	2.87e+06	3.23826e+06	528035	913373	849231	461338	1.46515e+06	2.04269e+06	2.18319e+06
A0A0H2VDU4	DNA repair protein RadA OS=Escherichia coli O6:H1 (strain CFT073 / ATCC 700928 / UPEC) OX=199310 GN=sms PE=3 SV=1	0	39.45	21	6	20	6	476	51.1	7.72	63.42	6	metabolic process;regulation of biological process;response to stimulus		catalytic activity;DNA binding;metal ion binding;nucleotide binding	Pf02689, Pf03796, Pf05362, Pf06745, Pf08423, Pf08477, Pf13401, Pf13481, Pf13541		c5474	sms		0	0	1.049	2.54453	2.30947	0.991787	0.454808	0.541562	19.5	49.95	60.08	70.7	58.6	170.7	13.64	39.55	48.32	3.33359e+06	3.80404e+06	4.38349e+06	4.21546e+06	3.28298e+06	2.60928e+06	4.18615e+06	3.08933e+06	3.87785e+06	1.20291e+06	2255497	1.38859e+07
P0A7T4	30S ribosomal protein S16 OS=Escherichia coli O6:H1 (strain CFT073 / ATCC 700928 / UPEC) OX=199310 GN=rpsP PE=3 SV=1	0	90.448	59	7	220	7	82	9.2	10.55	567.98	7	metabolic process	ribosome	catalytic activity;structural molecule activity	Pf00886			rpsP	Ribosome	1	0	1.349	1.84843	2.53165	0.254292	0.842283	0.541562	51.2	88.38	103.29	89.1	58.6	152.3	38.9	25.71	13.2	8.96131e+07	2.78278e+08	1.70282e+08	2.30819e+08	2.36788e+08	1.71791e+08	1.20537e+08	1.45808e+08	1.38246e+08	2.17619e+08	5.05852e+08	4.64942e+08
Q8FGS9	Ribosomal RNA small subunit methyltransferase F OS=Escherichia coli O6:H1 (strain CFT073 / ATCC 700928 / UPEC) OX=199310 GN=rsmF PE=3 SV=2	0	16.022	15	3	8	3	479	53.2	5.87	21.07	3	metabolic process	cytoplasm	catalytic activity;RNA binding	Pf01189, Pf12847, Pf13636, Pf13659					0	0	1.715	1.47493	2.48756	0.0443778	0.922403	0.541562	58.17	19.46	48.9	95.7	52.1	152.2	19.82	75.48	5.14	5.08622e+06	5.26489e+06	3.92636e+06	4.01448e+06	5.6413e+06	2.61374e+06	125535	2.75168e+06	1995014	5.43026e+06	9.43748e+06	7.33422e+06
Q8FIM7	Lipoprotein-releasing system ATP-binding protein LolD OS=Escherichia coli O6:H1 (strain CFT073 / ATCC 700928 / UPEC) OX=199310 GN=lolD PE=3 SV=1	0	28.396	24	4	26	4	233	25.4	8.05	78.59	4	transport	membrane	catalytic activity;nucleotide binding;transporter activity	Pf00005, Pf03193, Pf13304, Pf13558		c1392	lolD	ABC transporters	1	0	1.273	1.79211	2.34192	0.633066	0.78392	0.541768	46.38	31.43	42.16	95.7	66.4	137.9	24.37	34.77	34.89	4.0427e+06	4.61414e+06	5074440	5.12593e+06	6.48038e+06	3.60269e+06	2.52742e+06	4.8572e+06	2.1461e+06	4.57113e+06	9039215	9.48909e+06
P0ADB8	Entericidin B OS=Escherichia coli O6:H1 (strain CFT073 / ATCC 700928 / UPEC) OX=199310 GN=ecnB PE=3 SV=1	0	26.625	40	1	51	1	48	4.8	8.21	199.83	1	response to stimulus	membrane		Pf08085		c5235	ecnB		0	0	1.485	0.236295	0.343407	0.0798371	0.301678	0.542926	44.98	43.73	32.93	152.3	109.9	37.7	40.77	27.37	16.66	1.08599e+08	3.49293e+08	3.22531e+08	2.15716e+08	2.13334e+08	1.37075e+08	2.40256e+08	1.65164e+08	1.12008e+08	1.85507e+08	72208819	48503465
A0A0H2VCQ6	Glycerate kinase 2 OS=Escherichia coli O6:H1 (strain CFT073 / ATCC 700928 / UPEC) OX=199310 GN=yhaD PE=3 SV=1	0	31.959	20	4	21	4	408	42	5.55	66.04	4	metabolic process		catalytic activity	Pf02595		c3879	yhaD	Metabolic pathways; Glyoxylate and dicarboxylate metabolism; Glycerolipid metabolism; Glycine, serine and threonine metabolism; Biosynthesis of antibiotics; Microbial metabolism in diverse environments	6	0	1.029	2.15054	2.30947	0.998973	0.614889	0.542926	20.4	37.04	77.53	66.8	46	187.2	20.4	64.58	52.86	4.95175e+06	2.98762e+06		4.16347e+06	2.84619e+06	154446	1.20542e+06	2.70764e+06	2.28231e+06	3.04283e+06	4.57604e+06	1.44171e+07
A0A0H2VDT2	Prophage P4 integrase OS=Escherichia coli O6:H1 (strain CFT073 / ATCC 700928 / UPEC) OX=199310 GN=c5371 PE=4 SV=1	0.059	1.671	6	1	2	1	383	43.5	9.54	6.19	1	metabolic process		DNA binding	Pf00589, Pf13356		c5371	c5371		0	0	1.139	2.30947	2.57069	0.920413	0.621128	0.542926	31.12	49.33	35.07	68.7	59.5	171.9	43.6	17.85	28.27	2.00437e+06	2.96549e+06	5247208	2785632	2144736	1.85949e+06	2.97207e+06	2.54865e+06	1.99491e+06	2.23596e+06	5693826	8.09024e+06
A0A0H2VB17	Protein asmA OS=Escherichia coli O6:H1 (strain CFT073 / ATCC 700928 / UPEC) OX=199310 GN=asmA PE=4 SV=1	0	44.336	22	7	36	7	617	68.9	5.54	73.78	7				Pf05170, Pf13502		c2591	asmA		0	0	1.042	0.444247	0.410678	0.992319	0.712829	0.542926	34.73	41.83	61.84	129.1	131.8	39.1	22.36	12.93	40.91	6.53493e+06	4.33387e+06	3.19936e+06	5.08122e+06	3.91029e+06	3.56937e+06	4.51711e+06	4.61283e+06	3.90708e+06	4.639e+06	660443	688524
A0A0H2V6H5	Putative RTX family exoprotein A protein OS=Escherichia coli O6:H1 (strain CFT073 / ATCC 700928 / UPEC) OX=199310 GN=c0363 PE=4 SV=1	0	14.389	5	1	16	1	1610	163.9	4.22	53.89	1				Pf13754		c0363	c0363		0	0	1.266	1.86916	2.25225	0.621016	0.757166	0.542926	27.58	16.59	32	81.7	64.6	153.7	16.83	52.7	16.38	4.67107e+06	4.95673e+06	6685459	5311341	4.78559e+06	3791098	6.28341e+06	4.03486e+06	4145470	596765	12426070	7.17504e+06
P0AEU8	Chaperone protein Skp OS=Escherichia coli O6:H1 (strain CFT073 / ATCC 700928 / UPEC) OX=199310 GN=skp PE=3 SV=1	0	161.489	71	16	551	16	161	17.7	9.7	1551.97	16			protein binding	Pf03938		c0215	hlpA		0	0	0.629	0.519211	0.343171	0.0454896	0.922403	0.542926	58.5	66.22	82.36	84.9	163.6	51.5	18.12	30.78	13.37	4.6861e+08	5.76866e+08	4.10702e+08	5.81205e+08	3.71021e+08	9.35816e+08	6.21812e+08	5.63703e+08	7.67102e+08	1.13382e+09	3.24262e+08	2.26174e+08
P0AEY6	NADPH:quinone oxidoreductase MdaB OS=Escherichia coli O6:H1 (strain CFT073 / ATCC 700928 / UPEC) OX=199310 GN=mdaB PE=3 SV=1	0	88.324	43	6	93	6	193	21.9	6.29	244.41	6				Pf02525		c3768	mdaB		0	0	1.058	1.94175	2.27273	0.954894	0.729074	0.543855	44.99	60.64	57.28	87.1	82.1	130.9	14.03	10.26	8.84	2.78002e+07	2.50776e+07	3.21422e+07	2.38975e+07	2.14413e+07	2.15457e+07	2.41366e+07	2.12545e+07	2.44332e+07	2.44309e+07	5.37871e+07	4.78317e+07
A0A0H2VFI8	Energy-dependent translational throttle protein EttA OS=Escherichia coli O6:H1 (strain CFT073 / ATCC 700928 / UPEC) OX=199310 GN=ettA PE=1 SV=1	0	305.107	68	26	344	26	555	62.4	5.68	902.76	26	regulation of biological process		catalytic activity;nucleotide binding	Pf00005, Pf12848, Pf13304		c5478	yjjK		0	0	1.123	2.22717	2.51256	0.876187	0.715409	0.543882	37.18	48.31	53.78	68.7	55.6	175.8	9.53	12.81	11.35	6.73053e+07	5.98182e+07	7.43199e+07	6.7196e+07	6.55242e+07	5.5028e+07	6.18325e+07	6.67138e+07	4.9294e+07	4.71837e+07	2.1895e+08	1.93574e+08
P0AFD2	NADH-quinone oxidoreductase subunit E OS=Escherichia coli O6:H1 (strain CFT073 / ATCC 700928 / UPEC) OX=199310 GN=nuoE PE=3 SV=1	0	129.641	56	7	109	7	166	18.6	5.68	337.72	7	metabolic process		catalytic activity;metal ion binding	Pf01257		c2826	nuoE	Metabolic pathways; Oxidative phosphorylation	2	0	0.86	3.367	2.53165	0.804798	0.309795	0.543914	51.67	73.2	94.3	81.7	85.1	133.2	23.02	61.93	15.87	5.87369e+07	4.90661e+07	4.22787e+07	5.56223e+07	2.65039e+07	1.20221e+08	6.24406e+07	5.00161e+07	4.10967e+07	1.7619e+07	8.45469e+07	9.66278e+07
Q8FFU7	Galactose/methyl galactoside import ATP-binding protein MglA OS=Escherichia coli O6:H1 (strain CFT073 / ATCC 700928 / UPEC) OX=199310 GN=mglA PE=3 SV=1	0	103.573	34	13	94	13	506	56.4	7.93	200.08	13	transport	membrane	catalytic activity;nucleotide binding;transporter activity	Pf00005, Pf13304		c2683	mglA	ABC transporters	1	0	0.879	2.25734	2.07039	0.808761	0.484973	0.548383	52.3	49.37	64.1	53.4	50.5	196.1	17.58	42.06	19.34	6.96871e+06	5.45967e+06	6.15441e+06	8.7454e+06	6.06894e+06	5.71107e+06	9.00972e+06	1.28829e+07	5.11903e+06	5.68873e+06	2.11046e+07	2.79744e+07
A0A0H2VBW9	Uncharacterized protein OS=Escherichia coli O6:H1 (strain CFT073 / ATCC 700928 / UPEC) OX=199310 GN=c4407 PE=4 SV=1	0.042	1.916	6	1	2	1	245	27.6	10.73	4.18	1		membrane				c4407	c4407		0	0	0.951	3.09598	2.849	0.980623	0.463568	0.549062	41.55	31.22	22.77	58.6	69.6	171.9	31.42	13.29	28.18		470205	854346	612927	412607	471598	647622	620993	586002	526562	1.74299e+06	1.98151e+06
Q8FFK3	NADH-quinone oxidoreductase subunit N OS=Escherichia coli O6:H1 (strain CFT073 / ATCC 700928 / UPEC) OX=199310 GN=nuoN PE=3 SV=1	0.001	5.286	2	1	5	1	485	52	8.47	5.72	1	metabolic process;transport	membrane	catalytic activity	Pf00361		c2817	nuoN	Metabolic pathways; Oxidative phosphorylation	2	0	0.01	100	2.82486	4.24902e-16	2.66707e-16	0.557014			47.12		78.5	221.5			33.22							582229				1.03634e+06	2.47073e+06
Q8FFR9	Nucleoid-associated protein YejK OS=Escherichia coli O6:H1 (strain CFT073 / ATCC 700928 / UPEC) OX=199310 GN=yejK PE=3 SV=3	0	120.91	56	13	113	13	335	37.8	4.88	345.75	13		cytoplasm		Pf04245		c2724	yejK		0	0	0.938	2.30415	2.28833	0.968867	0.487054	0.557014	32.95	41.04	37.52	65.8	70.8	163.3	20.4	11.1	4.81	1.41542e+07	1.77298e+07	2.05258e+07	1.41465e+07	1.27661e+07	1.45005e+07	1.84342e+07	1.70955e+07	1.39572e+07	1.39322e+07	4.2617e+07	40324338
A0A0H2VB11	Protein ygiW OS=Escherichia coli O6:H1 (strain CFT073 / ATCC 700928 / UPEC) OX=199310 GN=ygiW PE=4 SV=1	0	69.58	37	8	100	8	149	16.2	8.12	225.6	8				Pf04076		c3763	ygiW		0	0	2.281	0.19984	0.348432	3.57335e-06	0.185189	0.558216	60.63	81.37	80.22	169.7	101.7	28.6	16.33	41.01	12.85	247500915	2.46333e+08	1.74425e+08	2.72944e+08	1.84019e+08	1.2167e+08	151728829	8.01142e+07	1.25971e+08	2.28202e+08	4.76458e+07	3.60496e+07
P0A9Q2	Aerobic respiration control protein ArcA OS=Escherichia coli O6:H1 (strain CFT073 / ATCC 700928 / UPEC) OX=199310 GN=arcA PE=3 SV=1	0	300.363	59	16	372	16	238	27.3	5.33	1471.67	16	metabolic process;regulation of biological process;response to stimulus	cytoplasm	DNA binding	Pf00072, Pf00486		c5488	arcA	Two-component system	1	0	0.973	0.404858	0.348554	0.997877	0.752081	0.558216	45.27	74.14	86.79	123.6	124.3	52.1	14.91	9.94	19.05	4.50089e+08	3.02221e+08	2.8604e+08	3.24146e+08	2.92766e+08	2.67963e+08	3.09765e+08	3.27259e+08	3.09317e+08	3.02235e+08	1.67379e+08	1.22144e+08
A0A0H2VA19	CMD domain-containing protein OS=Escherichia coli O6:H1 (strain CFT073 / ATCC 700928 / UPEC) OX=199310 GN=c3225 PE=4 SV=1	0	36.172	32	3	19	3	161	18.1	6.77	63.51	3	metabolic process		antioxidant activity;catalytic activity	Pf02627		c3225	c3225		0	0	0.932	2.92398	2.51889	0.968867	0.405766	0.561493	64.77	33.18	49.36	58.2	59.3	182.5	23.76	31.16	10.25	894234	1.54915e+06	1.08505e+06	1.03698e+06	1.0776e+06	783724	1.2828e+06	1637092	826910	1.0486e+06	4.52792e+06	3936359
P0A874	tRNA (guanine-N(1)-)-methyltransferase OS=Escherichia coli O6:H1 (strain CFT073 / ATCC 700928 / UPEC) OX=199310 GN=trmD PE=3 SV=1	0	6.774	5	1	6	1	255	28.4	5.78	18.46	1	metabolic process	cytoplasm	catalytic activity	Pf01746		c3128	trmD		0	0	1.024	2.47525	2.55102	0.998973	0.57454	0.561493	52.26	32.2	39.74	68.7	61.3	170	35.44	36.28	15.15	615194	1.47183e+06	1.72371e+06	1.13461e+06	1.22465e+06		941873	1.52585e+06				3.6917e+06
Q8FBA9	Catalase-peroxidase OS=Escherichia coli O6:H1 (strain CFT073 / ATCC 700928 / UPEC) OX=199310 GN=katG PE=3 SV=2	0	482.805	62	44	643	44	726	80	5.31	1703.01	44	metabolic process;response to stimulus		antioxidant activity;catalytic activity;metal ion binding	Pf00141				Metabolic pathways; Phenylalanine metabolism; Biosynthesis of secondary metabolites; Tryptophan metabolism	4	0	0.948	2.55754	2.46914	0.989038	0.582133	0.561493	43.04	49.51	57.15	67.5	66.9	165.6	6.52	10.31	6.17	2.46406e+08	1.98509e+08	1.94386e+08	1.97481e+08	1.81174e+08	1.72247e+08	1.94733e+08	2.17356e+08	1.90985e+08	1.85776e+08	6.67095e+08	5.28068e+08
A0A0H2V683	Ribosomal-protein-alanine acetyltransferase OS=Escherichia coli O6:H1 (strain CFT073 / ATCC 700928 / UPEC) OX=199310 GN=rimJ PE=4 SV=1	0	8.741	21	2	15	2	194	22.7	9.14	34.51	2			catalytic activity	Pf00583, Pf13302, Pf13420		c1333	rimJ		0	0	1.401	2.00803	2.8169	0.732482	0.818589	0.561493	77.22	9.52	76.13	56.2	40.2	203.6	7.83	73.6	29.83		474088	480609	551523	504157		111525	502683	240817	781163	3.31191e+06	2.03143e+06
P0ADK9	Uncharacterized protein YibL OS=Escherichia coli O6:H1 (strain CFT073 / ATCC 700928 / UPEC) OX=199310 GN=yibL PE=4 SV=1	0	66.461	55	6	68	6	120	13.7	9.5	182.48	6				Pf10928		c4421	yibL		0	0	0.889	0.395883	0.376506	0.915455	0.590577	0.562503	32.14	92.35	84.34	87	94.4	118.6	30.99	9.02	14.35	2.97609e+07	1.76154e+07	1.71439e+07	1.573e+07	1.13209e+07	1.96682e+07	1.90637e+07	1.84955e+07	1.52353e+07	1.47284e+07	2.92286e+07	1.84617e+07
P0ABI9	Cytochrome bo(3) ubiquinol oxidase subunit 1 OS=Escherichia coli O6:H1 (strain CFT073 / ATCC 700928 / UPEC) OX=199310 GN=cyoB PE=3 SV=1	0	17.9	5	2	13	2	663	74.3	7.2	54.16	2	metabolic process;transport	membrane	catalytic activity;metal ion binding;transporter activity	Pf00115		c0542	cyoB	Metabolic pathways; Oxidative phosphorylation	2	0	0.961	2.57069	2.36967	0.970388	0.473217	0.563662	42.67	41.62	47.97	62.1	72.5	165.4	9.69	16.14	16.58	2.6723e+06	2.73081e+06	3.15335e+06	2.87725e+06	2.39461e+06	3.95254e+06	3.25938e+06	2.63531e+06	2.79064e+06	3.72032e+06	9.07293e+06	10009033
P64504	Uncharacterized protein YebV OS=Escherichia coli O6:H1 (strain CFT073 / ATCC 700928 / UPEC) OX=199310 GN=yebV PE=4 SV=1	0	40.127	64	2	17	2	78	8.7	4.67	66.77	2				Pf07351		c2245	yebV		0	0	3.787	0.104406	0.407	3.95247e-13	0.00163963	0.567319	49.04	19.96	23.42	224.5	54.6	20.9	12.66	56.89	13.57	1.53382e+07	1.23715e+07	1.17453e+07	1.62995e+07	1.3613e+07	3.52384e+06	8.26285e+06	2.36903e+06	2.64121e+06	3.25396e+06	1.71588e+06	1.67785e+06
A0A0H2VC48	Glucanase OS=Escherichia coli O6:H1 (strain CFT073 / ATCC 700928 / UPEC) OX=199310 GN=yhjM PE=3 SV=1	0	62.681	34	10	79	10	370	42	8.54	136.19	10	metabolic process		catalytic activity	Pf01270		c4343	yhjM		0	0	0.964	0.43535	0.404694	0.991875	0.720174	0.567319	29.65	46.05	39.87	134.5	126.1	39.4	14.77	11.09	35.1	2.72816e+07	2.23036e+07	1.79856e+07	2.72225e+07	1.95158e+07	2.40215e+07	2.57756e+07	2.04779e+07	1.77033e+07	1.94898e+07	9.32184e+06	6.59064e+06
A0A0H2VE91	DNA helicase OS=Escherichia coli O6:H1 (strain CFT073 / ATCC 700928 / UPEC) OX=199310 GN=uvrD PE=3 SV=1	0	35.687	14	7	15	7	738	83.9	6.24	30.17	7	metabolic process	cytoplasm	catalytic activity;DNA binding;nucleotide binding	Pf00580, Pf13086, Pf13245, Pf13361, Pf13538, Pf13604		c4734	uvrD	Nucleotide excision repair; Mismatch repair	2	0	1.392	6.84932	2.55754	0.576353	0.00923841	0.567346	45.32	103.36	67.47	31.5	58.4	210	65.26	42.01	13.89	361184	901746	1.11741e+06	1.38411e+06	162005	1.72329e+06	2.18429e+06	1.32425e+06	2.01409e+06	529686	8.71177e+06	6.17155e+06
P0A777	RNA pyrophosphohydrolase OS=Escherichia coli O6:H1 (strain CFT073 / ATCC 700928 / UPEC) OX=199310 GN=rppH PE=3 SV=1	0.094	1.378	6	1	2	1	176	20.8	10.04	2.03	1			catalytic activity	Pf00293		c3425	ygdP	RNA degradation	1	0	1.059	2.53807	2.68817	0.991787	0.53759	0.574446	19.87	10.63	19.87	66.9	63.2	169.9	18.76	24.57		872936	856974	1.12112e+06			735867	1.15268e+06			763864	2.71345e+06
A0A0H2VGH5	PEP-utilizers_C domain-containing protein OS=Escherichia coli O6:H1 (strain CFT073 / ATCC 700928 / UPEC) OX=199310 GN=c5406 PE=4 SV=1	0.038	1.965	7	1	11	1	113	12	5.1	0	1	metabolic process		catalytic activity	Pf02896		c5406	c5406		0	0	1.171	2.0202	2.21729	0.891144	0.695337	0.574446	18.58	13.54	13.54	76.8	67.7	155.5	14.34	15.76	3.92	4.1315e+06	4057875	4.82895e+06	4405818	4919782	3.80825e+06	4227597	3.73674e+06	4.17642e+06	2.73173e+06	10927447	9682709
Q8FJ70	Acylphosphatase OS=Escherichia coli O6:H1 (strain CFT073 / ATCC 700928 / UPEC) OX=199310 GN=yccX PE=3 SV=2	0	10.829	24	2	11	2	92	10.3	8.48	12.35	2			catalytic activity	Pf00708				Pyruvate metabolism; Aminobenzoate degradation; Microbial metabolism in diverse environments	3	0	1.456	0.316156	0.431965	0.174608	0.385023	0.57503	19.83	29.03	25.55	148.4	107.6	44	15.2		24.89	6.51864e+06	9118204	7791919	8811893	7338261		5.95867e+06				2.02046e+06	2511263
A0A0H2VDK5	N-acetylmuramoyl-L-alanine amidase OS=Escherichia coli O6:H1 (strain CFT073 / ATCC 700928 / UPEC) OX=199310 GN=amiB PE=4 SV=1	0	71.48	35	9	52	9	448	48.2	9.47	145.8	9	metabolic process		catalytic activity	Pf01520, Pf11741		c5253	amiB	Cationic antimicrobial peptide (CAMP) resistance	1	0	1.092	0.367647	0.439947	0.926893	0.526249	0.579736	29.78	34.5	37.42	140.9	117.7	41.3	14.05	8.47	22.71	1.52044e+07	1.17272e+07	1.01421e+07	1.23492e+07	9.03961e+06	1.12916e+07	1.05523e+07	8.97165e+06	8.27589e+06	9.24545e+06	4.28737e+06	2.7038e+06
A0A0H2V5N2	N5-carboxyaminoimidazole ribonucleotide synthase OS=Escherichia coli O6:H1 (strain CFT073 / ATCC 700928 / UPEC) OX=199310 GN=purK PE=3 SV=1	0	33.786	19	5	33	5	355	39.5	5.77	84.88	5	metabolic process		catalytic activity;metal ion binding;nucleotide binding	Pf02222, Pf13535		c0636	purK	Metabolic pathways; Purine metabolism; Biosynthesis of antibiotics; Biosynthesis of secondary metabolites	4	0	1.036	2.57069	2.20751	0.997877	0.416151	0.581079	51.14	52.54	62.48	58.1	38.5	203.4	27.84	33.79	15.26	5.12131e+06	2.56756e+06	3.39674e+06	2.83604e+06	2.3743e+06	2.82103e+06	3.16308e+06	1.392e+06	1.53171e+06	1.74082e+06	1.21561e+07	9.56523e+06
Q8FAD1	Valine--tRNA ligase OS=Escherichia coli O6:H1 (strain CFT073 / ATCC 700928 / UPEC) OX=199310 GN=valS PE=3 SV=1	0	370.675	47	36	322	36	951	108.1	5.34	842.27	36	metabolic process;regulation of biological process	cytoplasm	catalytic activity;nucleotide binding	Pf00133, Pf01921, Pf08264, Pf09334, Pf10458, Pf13603		c5358	valS	Aminoacyl-tRNA biosynthesis	1	0	0.901	2.86533	2.42718	0.920413	0.479543	0.581079	41.69	58.18	61.15	57.1	63	179.9	12.21	11.04	21.59	5.58367e+07	5.80331e+07	6.81109e+07	7.04297e+07	5.55351e+07	7.90414e+07	5.73006e+07	6.57741e+07	6.42911e+07	6.21912e+07	2.96413e+08	2.43042e+08
P0A7D8	Phosphoribosylaminoimidazole-succinocarboxamide synthase OS=Escherichia coli O6:H1 (strain CFT073 / ATCC 700928 / UPEC) OX=199310 GN=purC PE=3 SV=1	0	178.308	74	19	250	19	237	27	5.16	598.75	19	metabolic process		catalytic activity;nucleotide binding	Pf01259				Metabolic pathways; Purine metabolism; Biosynthesis of antibiotics; Biosynthesis of secondary metabolites	4	0	0.964	2.63852	2.42131	0.991787	0.563001	0.581079	63.79	71.89	77.82	45.7	87.6	166.7	65.19	34.04	38.36	2.0286e+08	5.92958e+07	6.00576e+07	5.96678e+07	5.94493e+07	1.2909e+08	6.55533e+07	5.65805e+07	1.0704e+08	1.14486e+08	4.22425e+08	1.28271e+08
P0A8M4	Threonine--tRNA ligase OS=Escherichia coli O6:H1 (strain CFT073 / ATCC 700928 / UPEC) OX=199310 GN=thrS PE=3 SV=1	0	338.048	56	26	391	26	642	74	6.19	1120.78	26	metabolic process	cytoplasm	catalytic activity;metal ion binding;nucleotide binding;RNA binding	Pf00587, Pf02824, Pf03129, Pf07973		c2116	thrS	Aminoacyl-tRNA biosynthesis	1	0	0.982	2.5	2.42718	0.998973	0.599288	0.581079	38.93	74.96	78.67	71.1	71.9	157	8.68	17.44	6.37	1.08154e+08	1.12522e+08	1.24952e+08	1.10146e+08	9.85944e+07	1.2019e+08	1.11825e+08	1.12042e+08	8.48967e+07	7.09126e+07	2.97762e+08	2.81693e+08
A0A0H2VB92	CobW C-terminal domain-containing protein OS=Escherichia coli O6:H1 (strain CFT073 / ATCC 700928 / UPEC) OX=199310 GN=yeiR PE=3 SV=1	0	54.594	37	8	45	8	328	36	6.4	94.45	8				Pf02492, Pf07683		c2710	yeiR		0	0	1.209	1.79533	2.01613	0.698642	0.728677	0.581079	49.52	38.4	41.1	90.1	65.4	144.5	16.76	7.49	15.89	1.28453e+07	1.02136e+07	14592666	1.35158e+07	1.43353e+07	8.93789e+06	9530961	9.42925e+06	9.08572e+06	1.00486e+07	2.31e+07	2.8916e+07
Q8FB44	Glucose-6-phosphate isomerase OS=Escherichia coli O6:H1 (strain CFT073 / ATCC 700928 / UPEC) OX=199310 GN=pgi PE=3 SV=2	0	199.409	54	20	203	20	549	61.5	6.37	524.18	20	metabolic process	cytoplasm	catalytic activity	Pf00342			pgi	Metabolic pathways; Carbon metabolism; Pentose phosphate pathway; Glycolysis / Gluconeogenesis; Biosynthesis of antibiotics; Starch and sucrose metabolism; Biosynthesis of secondary metabolites; Microbial metabolism in diverse environments; Amino sugar and nucleotide sugar metabolism	9	0	1.153	1.99203	2.42131	0.757024	0.790762	0.581079	38.82	66.98	77.35	75.9	71.7	152.4	4.89	8.13	18.9	89518764	8.60873e+07	8.7299e+07	9.20704e+07	7.31441e+07	7.95277e+07	8.30727e+07	7.62203e+07	8.16443e+07	8.75557e+07	2.57995e+08	2.1915e+08
Q8FJY3	Endoribonuclease YbeY OS=Escherichia coli O6:H1 (strain CFT073 / ATCC 700928 / UPEC) OX=199310 GN=ybeY PE=3 SV=1	0	18.834	10	1	15	1	155	17.5	4.3	40.49	1	metabolic process	cytoplasm	catalytic activity;metal ion binding	Pf02130		c0744	ybeY		0	0	0.651	0.558659	0.388048	0.0774319	0.922403	0.581079	15.75	26.4	27.42	98.9	145.9	55.2	8.72	14.59	22.81	21924562	23925924	22498576		22425550	40327182	32551522	2.63305e+07	31797102	36038732	13007553
Q8FB93	Soluble pyridine nucleotide transhydrogenase OS=Escherichia coli O6:H1 (strain CFT073 / ATCC 700928 / UPEC) OX=199310 GN=sthA PE=3 SV=3	0	234.066	67	19	208	19	466	51.5	6.57	630.83	19	cellular homeostasis;metabolic process;regulation of biological process;transport	cytoplasm	catalytic activity;nucleotide binding;transporter activity	Pf00070, Pf02852, Pf07992		c4923	udhA	Metabolic pathways; Nicotinate and nicotinamide metabolism	2	0	0.834	2.90698	2.41546	0.663252	0.468779	0.582126	28.6	35.32	33.68	63.8	60.5	175.7	14.12	18.24	8.04	3.31012e+07	4.2099e+07	4.229e+07	4.54725e+07	3.84089e+07	3.34327e+07	4.04914e+07	3.90523e+07	4.37515e+07	4.95537e+07	1.64214e+08	1.27209e+08
A0A0H2VBC9	Uncharacterized protein OS=Escherichia coli O6:H1 (strain CFT073 / ATCC 700928 / UPEC) OX=199310 GN=yqjE PE=4 SV=1	0.007	3.685	9	1	6	1	134	15.1	7.66	0	1		membrane		Pf07332		c3857	yqjE		0	0	0.829	0.448229	0.414594	0.698642	0.732923	0.582621	36.29	48.06	31.2	103.9	135.9	60.3	33.06	16.09	40.95	2.74997e+06	2.59896e+06	4.43763e+06	2.01019e+06	3.40509e+06	4.39511e+06	3.20221e+06	3.63431e+06	2.6044e+06	3208563	597146	1.27823e+06
P0AA77	D-galactonate transporter OS=Escherichia coli O6:H1 (strain CFT073 / ATCC 700928 / UPEC) OX=199310 GN=dgoT PE=3 SV=1	0	7.42	4	1	3	1	430	47	9.36	5.6	1	transport	membrane	transporter activity	Pf00083, Pf07690					0	0	1.248	0.336474	0.413223	0.74024	0.458421	0.584186	16.97	25.54	25.9	138.2	115.3	46.5	9.78	14.18	53.72	3999830	3.38696e+06	2865948	3.06615e+06	2.85183e+06		2.59357e+06	1.99399e+06	2.67012e+06	2.52581e+06	3.12958e+06	1.09448e+06
A0A0H2V5B5	Deoxyribodipyrimidine photolyase OS=Escherichia coli O6:H1 (strain CFT073 / ATCC 700928 / UPEC) OX=199310 GN=phrB PE=3 SV=1	0.067	1.569	3	1	1	1	472	53.9	7.55	0	1	metabolic process		catalytic activity	Pf00875, Pf03441		c0787	phrB		0	0	1.248	0.336474	0.413223	0.74024	0.458421	0.584186	16.97	25.54	25.9	138.2	115.3	46.5	9.78	14.18	53.72	3999830	3.38696e+06	2865948	3.06615e+06	2.85183e+06		2.59357e+06	1.99399e+06	2.67012e+06	2.52581e+06	3.12958e+06	1.09448e+06
P0AF09	Iron-sulfur cluster carrier protein OS=Escherichia coli O6:H1 (strain CFT073 / ATCC 700928 / UPEC) OX=199310 GN=mrp PE=3 SV=1	0	92.401	39	9	86	9	369	39.9	6.3	270.98	9			catalytic activity;metal ion binding;nucleotide binding	Pf01656, Pf10609, Pf13614			mrp		0	0	1.012	2.21729	2.1692	0.991787	0.590222	0.585621	30.54	65.93	73.65	68.7	70.9	160.4	9.27	10.68	3.43	2.06888e+07	16748035	2.06939e+07	1.88784e+07	1.92815e+07	2.04105e+07	1.77909e+07	1.59001e+07	1.81421e+07	2.00928e+07	5.84589e+07	4.85866e+07
A0A0H2V558	Endolytic peptidoglycan transglycosylase RlpA OS=Escherichia coli O6:H1 (strain CFT073 / ATCC 700928 / UPEC) OX=199310 GN=rlpA PE=3 SV=1	0	68.183	45	9	58	9	362	37.5	5.73	154.73	9	cell organization and biogenesis;metabolic process		catalytic activity	Pf03330, Pf05036		c0724	rlpA		0	0	0.885	0.474834	0.403226	0.914896	0.785168	0.585621	34.9	55.09	57.23	114.4	137.9	47.7	16.68	12.31	11.54	3.27651e+07	2.47417e+07	2.75493e+07	2.13422e+07	1.87279e+07	3.41072e+07	3.04693e+07	2.41603e+07	2.68222e+07	3.20848e+07	1.28454e+07	1.11928e+07
A0A0H2V7X6	Endopeptidase La OS=Escherichia coli O6:H1 (strain CFT073 / ATCC 700928 / UPEC) OX=199310 GN=c1091 PE=3 SV=1	0	15.312	5	2	5	2	586	65.8	4.72	10.7	2	metabolic process		catalytic activity;nucleotide binding	Pf05362, Pf13654		c1091	c1091		0	0	1.045	2.63852	2.7248	0.998973	0.621128	0.585979	50.04	99.45	43.84	51.7	75.9	172.4	110.32	70.8	33.51	718630	289075	2.34147e+06	284813		1.81715e+06	1.98792e+06	627700	480885	358702	2.16649e+06	3.07955e+06
P0AD34	UPF0381 protein YfcZ OS=Escherichia coli O6:H1 (strain CFT073 / ATCC 700928 / UPEC) OX=199310 GN=yfcZ PE=3 SV=1	0	23.713	41	4	27	4	94	10.3	4.36	76.56	4				Pf04175					0	0	0.991	2.36407	2.15517	0.991787	0.454808	0.586382	27.25	39.36	13.54	67.1	64.7	168.2	28.75	30.88	9.95	1.1309e+07	5181179	6.38072e+06	6.99645e+06	8.79981e+06	9.87652e+06	6292147	6.28108e+06	6.14339e+06	1.12085e+07	2.15909e+07	1.89061e+07
Q8FDQ2	Arabinose 5-phosphate isomerase KpsF OS=Escherichia coli O6:H1 (strain CFT073 / ATCC 700928 / UPEC) OX=199310 GN=kpsF PE=1 SV=2	0	66.015	42	8	36	8	327	35.5	6.68	111	8	metabolic process		catalytic activity;metal ion binding;nucleotide binding	Pf00478, Pf00571, Pf01380				Metabolic pathways; Lipopolysaccharide biosynthesis	2	0	0.727	2.80112	2.08333	0.254045	0.293647	0.590725	38.71	69.22	64.39	45.4	57.8	196.8	35.38	49.05	53.93	3.48455e+06	5.26636e+06	7.3748e+06	5619268	3.02283e+06	3.52213e+06	7.88108e+06	6.57005e+06	1.09242e+07	3.94176e+06	6.02978e+06	2.80689e+07
P0A9P1	Dihydrolipoyl dehydrogenase OS=Escherichia coli O6:H1 (strain CFT073 / ATCC 700928 / UPEC) OX=199310 GN=lpdA PE=3 SV=2	0	456.363	65	32	1155	32	474	50.7	6.15	3214.12	32	cellular homeostasis;metabolic process;regulation of biological process	cytoplasm	catalytic activity;nucleotide binding	Pf00070, Pf00890, Pf01134, Pf01494, Pf01946, Pf02852, Pf03486, Pf07992, Pf12831, Pf13450			lpdA	Metabolic pathways; Valine, leucine and isoleucine degradation; Carbon metabolism; Pyruvate metabolism; Glyoxylate and dicarboxylate metabolism; Glycine, serine and threonine metabolism; Propanoate metabolism; Glycolysis / Gluconeogenesis; Biosynthesis of antibiotics; Biosynthesis of secondary metabolites; Microbial metabolism in diverse environments; Citrate cycle (TCA cycle)	12	0	0.842	2.73224	2.38663	0.762676	0.521976	0.590725	39.55	52.07	60.18	63.6	69.5	166.8	13.72	19.72	8.82	7.94527e+08	6.64583e+08	8.51176e+08	7.21818e+08	5.37699e+08	8.0036e+08	1.07661e+09	6.90043e+08	7.18414e+08	6.11565e+08	2.31712e+09	2.12067e+09
P0ADF9	Acetolactate synthase isozyme 1 small subunit OS=Escherichia coli O6:H1 (strain CFT073 / ATCC 700928 / UPEC) OX=199310 GN=ilvN PE=3 SV=1	0	207.442	91	10	331	10	96	11.1	6.13	944.72	10	metabolic process		catalytic activity	Pf01842, Pf13710		c4595	ilvN	Metabolic pathways; Pantothenate and CoA biosynthesis; Valine, leucine and isoleucine biosynthesis; Biosynthesis of amino acids; 2-Oxocarboxylic acid metabolism; Biosynthesis of antibiotics; Biosynthesis of secondary metabolites; C5-Branched dibasic acid metabolism; Butanoate metabolism	9	0	1.177	2.04082	2.38663	0.694478	0.767701	0.590725	47.7	61.91	59.34	79.3	57.8	162.9	30.62	17.8	18.08	8.7478e+07	1.37229e+08	1.84769e+08	1.40121e+08	9.64697e+07	9.20353e+07	1.29404e+08	9.80325e+07	1.22798e+08	9.04747e+07	2.70399e+08	2.91504e+08
Q8FB32	UPF0337 protein YjbJ OS=Escherichia coli O6:H1 (strain CFT073 / ATCC 700928 / UPEC) OX=199310 GN=yjbJ PE=3 SV=2	0	60.01	54	6	119	6	69	8.3	7.24	216.59	6				Pf05532		c5016	yjbJ		0	0	2.009	0.193162	0.364166	0.000162114	0.169181	0.594176	45.56	88	82.54	187.9	93.9	18.3	12.63	25	28.55	2.39503e+08	1.80046e+08	1.72496e+08	2.14269e+08	2.12492e+08	8.52587e+07	1.07391e+08	8.48518e+07	1.01532e+08	1.41423e+08	2.23609e+07	1.81254e+07
A0A0H2VBH0	Probable ATP-binding protein YheS OS=Escherichia coli O6:H1 (strain CFT073 / ATCC 700928 / UPEC) OX=199310 GN=yheS PE=1 SV=1	0	31.263	15	7	21	7	637	71.8	5.73	34.87	7	metabolic process	cytoplasm	catalytic activity;nucleotide binding	Pf00005, Pf00006, Pf04111, Pf05833, Pf10458, Pf12848, Pf13166, Pf13304, Pf13863		c4127	yheS		0	0	1.188	1.98413	2.39234	0.891144	0.771425	0.594176	32.92	40.17	47.7	55.2	51.9	192.9	27.51	41.31	5.75	2.38534e+06	2.57589e+06	3.45901e+06	2.13471e+06	1.5824e+06	1.28996e+06	1.00038e+06	2.85298e+06	2.06387e+06	1.93879e+06	1.07468e+07	8.50348e+06
P0ACM6	Uncharacterized HTH-type transcriptional regulator YegW OS=Escherichia coli O6:H1 (strain CFT073 / ATCC 700928 / UPEC) OX=199310 GN=yegW PE=4 SV=1	0.059	1.668	10	1	1	1	248	28.3	6.65	2.43	1	metabolic process;regulation of biological process		catalytic activity;DNA binding	Pf00201, Pf00392, Pf07702, Pf08220, Pf08279, Pf13412, Pf13545		c2628	yegW		0	0	0.381	1.7094	0.382848	0.00266087	0.922403	0.594176	7.74	0.23	61.28	56.3	147.5	96.2		34.81	30.97	513846					1.20589e+06	1.26055e+06		1.95329e+06
A0A0H2VC58	BMC domain-containing protein OS=Escherichia coli O6:H1 (strain CFT073 / ATCC 700928 / UPEC) OX=199310 GN=c4532 PE=3 SV=1	0.001	5.18	17	1	2	1	83	9	5.36	4.89	1				Pf00936		c4532	c4532		0	0	0.635	0.586166	0.369276	0.362713	0.946332	0.594176	35.05	36.54	14.56	94.6	150	55.4	31.37	16.31		454599		876306	743200	505531	1.04027e+06	929481	775835	1125780	1.04146e+06
A0A0H2V5R9	Isochorismate synthase OS=Escherichia coli O6:H1 (strain CFT073 / ATCC 700928 / UPEC) OX=199310 GN=entC PE=3 SV=1	0	75.201	50	11	51	11	395	43.4	5.59	110.73	11	metabolic process		catalytic activity	Pf00425		c0680	entC	Metabolic pathways; Ubiquinone and other terpenoid-quinone biosynthesis; Biosynthesis of antibiotics; Biosynthesis of secondary metabolites; Biosynthesis of siderophore group nonribosomal peptides	5	0	0.639	0.839631	0.421585	0.0580185	0.999983	0.594176	50.81	69.88	70.29	120	167.2	12.8	31.85	9.19	60.13	6.54229e+06	1.39733e+07	1.34744e+07	1.21141e+07	7.75059e+06	1.57568e+07	16080853	1.62383e+07	1.66934e+07	1.79298e+07		3.58322e+06
A0A0H2V9B0	Anthranilate synthase component 1 OS=Escherichia coli O6:H1 (strain CFT073 / ATCC 700928 / UPEC) OX=199310 GN=trpE PE=3 SV=1	0	72.211	26	12	59	12	520	57.5	5.59	112.21	12	metabolic process;regulation of biological process		catalytic activity;DNA binding;metal ion binding	Pf00376, Pf09278, Pf13411		c1730	trpE	Metabolic pathways; Biosynthesis of amino acids; Phenylalanine, tyrosine and tryptophan biosynthesis; Biosynthesis of antibiotics; Biosynthesis of secondary metabolites; Quorum sensing	6	0	0.991	2.23214	2.13675	0.998973	0.468779	0.597628	33.34	56.12	49.57	77.7	100	122.2	11.95	25.57	16.61	1.20247e+07	1.40602e+07	1.48043e+07	1.3224e+07	1.35839e+07	2.25318e+07	1.84814e+07	1.62028e+07	2.26061e+07	1.14361e+07	2.74866e+07	2.26763e+07
A0A0H2V482	Ferrichrome transport ATP-binding protein fhuC OS=Escherichia coli O6:H1 (strain CFT073 / ATCC 700928 / UPEC) OX=199310 GN=fhuC PE=4 SV=1	0	35.233	21	4	23	4	300	32.8	8.72	33.07	4			catalytic activity;nucleotide binding	Pf00005, Pf13304, Pf13401, Pf13555		c0186	fhuC	ABC transporters	1	0	1.123	0.393701	0.423012	0.945747	0.599288	0.59772	45.24	47.1	52.94	148.1	136.2	15.7	30.38	23.28	27.65	3.0705e+06	4.01049e+06	3.05075e+06	5.44029e+06	5.06556e+06	3.68387e+06	2.71652e+06	3.6705e+06	3.41861e+06	4.81574e+06	530576	472347
A0A0H2V767	Acidic protein msyB OS=Escherichia coli O6:H1 (strain CFT073 / ATCC 700928 / UPEC) OX=199310 GN=msyB PE=4 SV=1	0	97.274	62	5	81	5	125	14.4	3.73	237.68	5				Pf13984		c1318	msyB		0	0	3.685	0.127291	0.44484	1.08944e-13	0.00493752	0.598391	80.25	87.03	120.17	224.9	51.3	23.7	14.86	50.23	37.63	3.50855e+07	2.61341e+07	3.19937e+07	4.0203e+07	3.23089e+07	7.56377e+06	1.80042e+07	5.91532e+06	8.74345e+06	6.40547e+06	2.26962e+06	4.59289e+06
A0A0H2VCC1	Glucitol operon repressor OS=Escherichia coli O6:H1 (strain CFT073 / ATCC 700928 / UPEC) OX=199310 GN=srlR PE=4 SV=1	0	18.709	31	4	10	4	257	28.2	5.36	23.38	4	metabolic process;regulation of biological process		DNA binding	Pf00455, Pf08220, Pf08279, Pf12840		c3261	srlR		0	0	0.936	0.466636	0.437637	0.94873	0.76747	0.598391	20.22	19.86	19.91	114.6	162.5	22.9	45.58	20.9	18.7	3.41576e+06	1.51773e+06	1.26809e+06	3.59268e+06	3.65865e+06	4.57197e+06	4.54715e+06	3.25886e+06	2.94634e+06	4.94341e+06	579466	685360
A0A0H2VBI1	Putative conserved protein OS=Escherichia coli O6:H1 (strain CFT073 / ATCC 700928 / UPEC) OX=199310 GN=c4223 PE=4 SV=1	0	14.896	11	4	10	4	699	77.6	7.03	9.04	4	metabolic process		catalytic activity;nucleotide binding	Pf00156, Pf00176, Pf00270, Pf00271		c4223	c4223	RNA degradation	1	0	1.012	1.53846	2.11864	0.997877	0.913924	0.598644	62.78	113.74	46.05	59.3	75.8	164.9	35.74	30.98	12.76	3.89292e+06	2.17909e+06	3.69086e+06	2.75081e+06	5002008	4.70112e+06	3.83957e+06	2.52039e+06	5808842	4.38139e+06	1.26291e+07	1.06362e+07
A0A0H2VB27	Hypothetical oxidoreductase yqhD OS=Escherichia coli O6:H1 (strain CFT073 / ATCC 700928 / UPEC) OX=199310 GN=yqhD PE=4 SV=1	0	210.397	71	18	242	18	387	42.1	6.13	719.33	18	metabolic process		catalytic activity;metal ion binding	Pf00465, Pf13685		c3745	yqhD	Propanoate metabolism	1	0	1.219	1.76367	2.38663	0.559687	0.880184	0.603445	60.44	59.34	87.17	89.2	53.8	156.9	13.31	20.1	14.14	6.49761e+07	4.35332e+07	5.69705e+07	4.71512e+07	4.95651e+07	3.34494e+07	3.15685e+07	4.63214e+07	3.03804e+07	4.12532e+07	1.21578e+08	1.21381e+08
Q8FDF5	Putrescine aminotransferase OS=Escherichia coli O6:H1 (strain CFT073 / ATCC 700928 / UPEC) OX=199310 GN=patA PE=3 SV=2	0	135.896	47	18	90	18	459	49.6	6.3	211.13	18	metabolic process		catalytic activity	Pf00155, Pf00202				Metabolic pathways; Arginine and proline metabolism	2	0	1.131	1.79856	2.1645	0.808912	0.797187	0.607016	44.06	60.27	74.38	87.1	63.5	149.4	13.66	38.94	42.62	2.41266e+07	3.1384e+07	3.14152e+07	3.12245e+07	2.72779e+07	2.19606e+07	2.45932e+07	2.19095e+07	2.28774e+07	5.84856e+06	2.70236e+07	5.38002e+07
Q8FD12	Ribosomal RNA small subunit methyltransferase B OS=Escherichia coli O6:H1 (strain CFT073 / ATCC 700928 / UPEC) OX=199310 GN=rsmB PE=3 SV=1	0	33.804	25	6	14	6	429	48.2	7.28	30.25	6	metabolic process;regulation of biological process	cytoplasm	catalytic activity;RNA binding	Pf01029, Pf01189, Pf01728, Pf03602, Pf12847, Pf13659, Pf13847		c4049	sun		0	0	0.777	3.01205	2.36407	0.781153	0.369718	0.607239	24.28	35.7	25.46	31.6	27.9	240.6	45.48	28.74	27.99	951089	366873	1.04696e+06	426548	506403	748044	499906	369067	348369	502879	6.5344e+06	6.45005e+06
A0A0H2V4I3	CN hydrolase domain-containing protein OS=Escherichia coli O6:H1 (strain CFT073 / ATCC 700928 / UPEC) OX=199310 GN=yafV PE=3 SV=1	0	38.219	29	5	23	5	259	29.3	6.73	57.93	5	metabolic process		catalytic activity	Pf00795		c0369	yafV		0	0	1.215	0.358809	0.413736	0.593737	0.49559	0.620449	32.48	64.55	59.46	147.5	128.3	24.2	42.33	73.65	30.73	3.07709e+07	7.7008e+06	2.56434e+07	3.73984e+07	2.4927e+07	3.68857e+06	2.9068e+07	3.58346e+07	2.20419e+07	5.3661e+06	8.59288e+06	3.60277e+06
P0A885	Thymidylate synthase OS=Escherichia coli O6:H1 (strain CFT073 / ATCC 700928 / UPEC) OX=199310 GN=thyA PE=3 SV=1	0	71.479	40	9	82	9	264	30.5	6.02	201.3	9	metabolic process	cytoplasm	catalytic activity	Pf00303		c3422	thyA	Metabolic pathways; Pyrimidine metabolism; One carbon pool by folate	3	0	1.106	1.82815	2.09644	0.914601	0.73768	0.621505	33.96	36.49	46.08	80.8	63.5	155.8	20.77	19	12.81	1.64763e+07	1.43764e+07	1.94376e+07	1.28116e+07	1.06546e+07	11504243	1.59008e+07	1.41226e+07	1.047e+07	9.45261e+06	3.45407e+07	35677035
A0A0H2V7E6	Tol-Pal system protein TolQ OS=Escherichia coli O6:H1 (strain CFT073 / ATCC 700928 / UPEC) OX=199310 GN=tolQ PE=3 SV=1	0	8.876	8	1	14	1	230	25.6	7.06	35.49	1	transport	membrane	transporter activity	Pf01618		c0816	tolQ	Microbial metabolism in diverse environments	1	0	1.754	1.5873	2.78552	0.296633	0.937315	0.626196	34.63	40.47	54.82	97.1	55	148	15.25	38.75	43.54	678134	681704	706617	591118	779607	365114	394353	671574	228648	407563	2.50425e+06	1.08278e+06
A0A0H2VC22	Outer membrane heme/hemoglobin receptor OS=Escherichia coli O6:H1 (strain CFT073 / ATCC 700928 / UPEC) OX=199310 GN=chuA PE=3 SV=1	0	273.113	62	28	188	28	648	71.1	5.22	511.29	28	transport	membrane	receptor activity;transporter activity	Pf00593, Pf07715		c4308	chuA		0	0	0.633	0.588582	0.374392	0.0507108	0.946332	0.629078	50.04	98.22	110.2	89	124.5	86.5	15.84	19.26	14.42	1.1423e+08	1.39723e+08	9.87918e+07	1.1501e+08	8.78046e+07	1.1252e+08	1.93673e+08	1.44964e+08	1.35708e+08	1.38134e+08	99093034	8.99278e+07
A0A0H2VE01	Autotransporter assembly factor TamA OS=Escherichia coli O6:H1 (strain CFT073 / ATCC 700928 / UPEC) OX=199310 GN=ytfM PE=3 SV=1	0	21.74	11	4	16	4	577	64.8	8.5	28.12	4		membrane		Pf01103, Pf07244		c5318	ytfM		0	0	0.939	0.457666	0.446828	0.94873	0.696356	0.631057	27.8	37.79	22.14	144.9	122.2	32.9	43.86	43.96	54.51	1.78453e+06	7.33565e+06	7.29563e+06	5.66504e+06	4.41817e+06	2422281	6.28157e+06	4.59317e+06	2.02979e+06	5.36919e+06	1.25675e+06	1107934
A0A0H2VAZ5	Uncharacterized protein OS=Escherichia coli O6:H1 (strain CFT073 / ATCC 700928 / UPEC) OX=199310 GN=c3693 PE=4 SV=1	0	164.918	68	17	165	17	342	38.7	7.83	457.45	17						c3693	c3693		0	0	0.892	2.45098	2.14592	0.915455	0.482832	0.632812	41.91	57.64	66.28	63.1	80.6	156.3	31.29	21.33	14.52	2.2964e+07	2.36703e+07	3.59412e+07	2.10333e+07	1.52411e+07	2.77306e+07	3.78589e+07	2.63659e+07	2.15371e+07	2.11865e+07	79899110	5.7235e+07
Q8FL76	3-isopropylmalate dehydrogenase OS=Escherichia coli O6:H1 (strain CFT073 / ATCC 700928 / UPEC) OX=199310 GN=leuB PE=3 SV=3	0	253.535	65	18	620	18	363	39.5	5.29	2005.66	18	metabolic process	cytoplasm	catalytic activity;metal ion binding;nucleotide binding	Pf00180			leuB	Metabolic pathways; Valine, leucine and isoleucine biosynthesis; Biosynthesis of amino acids; 2-Oxocarboxylic acid metabolism; Biosynthesis of secondary metabolites; C5-Branched dibasic acid metabolism	6	0	0.869	2.62467	2.29885	0.86931	0.56665	0.632812	40.11	47.16	49.2	59.1	73.7	167.2	13.06	15.37	12.63	3.4152e+08	3.58391e+08	4.37003e+08	3.84447e+08	3.08226e+08	3.28073e+08	4.81046e+08	3.6979e+08	4.14182e+08	4.24642e+08	1.01161e+09	1.27093e+09
P67025	Glycine--tRNA ligase alpha subunit OS=Escherichia coli O6:H1 (strain CFT073 / ATCC 700928 / UPEC) OX=199310 GN=glyQ PE=3 SV=1	0	161.227	58	13	156	13	303	34.7	5.05	472.94	13	metabolic process	cytoplasm	catalytic activity;nucleotide binding	Pf02091		c4379	glyQ	Aminoacyl-tRNA biosynthesis	1	0	0.945	2.05761	2.21729	0.974104	0.73768	0.632812	39.93	56.69	68.15	72.5	80.2	147.3	22.97	9.73	11.51	2.49588e+07	3.77927e+07	4.38692e+07	3.40281e+07	2.91038e+07	3.59047e+07	3.78007e+07	3.73596e+07	3.67508e+07	2.88949e+07	1.06209e+08	7.45625e+07
P0ACU3	HTH-type transcriptional regulator RutR OS=Escherichia coli O6:H1 (strain CFT073 / ATCC 700928 / UPEC) OX=199310 GN=rutR PE=3 SV=1	0.016	2.589	9	1	1	1	212	23.7	8.88	0	1	metabolic process;regulation of biological process		DNA binding	Pf00440, Pf08362					0	0	1.542	1.88324	2.78552	0.55001	0.884637	0.632812	55.44	43.88	47.15	84.9	54.8	160.4	43.18	38.6	12.27	566751	315676	911895		510485	592060	235085	530949	322506	274728	1.16045e+06	1.11783e+06
A0A0H2V7F2	Hypothetical oxidoreductase ydfI OS=Escherichia coli O6:H1 (strain CFT073 / ATCC 700928 / UPEC) OX=199310 GN=c1968 PE=1 SV=1	0	314.973	72	28	319	24	486	53.7	5.82	863.76	28	metabolic process		catalytic activity;nucleotide binding	Pf01232, Pf08125		c1968	c1968		0	0	1.265	0.285959	0.377216	0.444933	0.452821	0.635672	66.86	77.16	71.43	158.6	113.3	28.1	55.11	53.86	55.55	6.29316e+07	4.02503e+08	4.06423e+08	3.28822e+08	1.67519e+08	7.25913e+07	3.65334e+08	2.25819e+08	2.35882e+08	1.21137e+08	5.12343e+07	1.46489e+08
P0AFL7	Exopolyphosphatase OS=Escherichia coli O6:H1 (strain CFT073 / ATCC 700928 / UPEC) OX=199310 GN=ppx PE=3 SV=2	0	41.991	25	9	35	9	513	58.1	7.14	56.71	9	metabolic process	membrane	catalytic activity	Pf02541		c3020	ppx	Purine metabolism	1	0	1.102	1.48368	2.06186	0.91199	0.898361	0.635672	46.87	69.59	101.54	105.6	109.8	84.6	12.45	10.49	14.31	2.99202e+07	3.5389e+07	2.7294e+07	2.99337e+07	2.40514e+07	2.70427e+07	2.91091e+07	3.26011e+07	2.58619e+07	3.08956e+07	2.73577e+07	2.02452e+07
Q8FKG6	Beta-galactosidase OS=Escherichia coli O6:H1 (strain CFT073 / ATCC 700928 / UPEC) OX=199310 GN=lacZ PE=3 SV=1	0	404.537	63	42	378	42	1024	116.4	5.34	1096.45	42	metabolic process		catalytic activity;metal ion binding	Pf00703, Pf02836, Pf02837, Pf02929		c0459	lacZ	Other glycan degradation; Metabolic pathways; Galactose metabolism; Sphingolipid metabolism	4	0	1.064	2.12766	2.29358	0.94873	0.745268	0.636412	31.24	51.41	62.95	72.1	63.9	164	9.4	18.16	22.9	1.27208e+08	1.16298e+08	1.39827e+08	1.14386e+08	1.06188e+08	1.27067e+08	1.28502e+08	9.72323e+07	9.55323e+07	7.43687e+07	4.8137e+08	2.9979e+08
Q8FL56	Cell division protein ZapD OS=Escherichia coli O6:H1 (strain CFT073 / ATCC 700928 / UPEC) OX=199310 GN=zapD PE=3 SV=1	0	44.203	45	7	46	7	247	28.3	6.79	105.47	7	cell division;cell organization and biogenesis	cytoplasm		Pf07072		c0122	yacF		0	0	1.03	3.27869	2.10084	0.998973	0.182392	0.637676	35.72	63.71	68.42	42.6	54.3	203.2	42.7	26.21	8.56	3.38997e+06	2.98544e+06	6.72167e+06	7.44294e+06	3.61607e+06	6.39363e+06	2.98756e+06	4.68073e+06	4.68766e+06	5.69318e+06	2.35788e+07	2.15548e+07
P0AGD4	Superoxide dismutase [Fe] OS=Escherichia coli O6:H1 (strain CFT073 / ATCC 700928 / UPEC) OX=199310 GN=sodB PE=3 SV=2	0	131.202	84	10	246	10	193	21.3	5.95	613.29	10	metabolic process;response to stimulus		antioxidant activity;catalytic activity;metal ion binding	Pf00081, Pf02777		c2050	sodB		0	0	0.758	3.10559	2.28311	0.411147	0.40641	0.637676	32.96	55.58	44.12	57	80.4	162.7	14.01	16.33	13.99	1.26143e+08	8.05477e+07	8.85905e+07	9.42699e+07	8.21821e+07	1.64659e+08	1.13138e+08	1.0949e+08	1.17836e+08	1.37442e+08	4.03831e+08	2.44434e+08
A0A0H2V3Y0	Bifunctional aspartokinase/homoserine dehydrogenase OS=Escherichia coli O6:H1 (strain CFT073 / ATCC 700928 / UPEC) OX=199310 GN=thrA PE=3 SV=1	0	181.792	40	23	130	23	841	91.6	6.09	332.94	23	metabolic process		catalytic activity;nucleotide binding	Pf00696, Pf00742, Pf01842, Pf03447, Pf13840		c0003	thrA	Metabolic pathways; Glycine, serine and threonine metabolism; Biosynthesis of amino acids; Biosynthesis of antibiotics; Biosynthesis of secondary metabolites; Microbial metabolism in diverse environments; Monobactam biosynthesis; Lysine biosynthesis; Cysteine and methionine metabolism	9	0	0.918	2.40385	2.28311	0.955922	0.631071	0.637676	38.05	70.4	59.22	109.2	100.9	89.9	18.85	24.1	11.24	1.85545e+08	1.58574e+08	1.29531e+08	170869307	9.68545e+07	1.9664e+08	1.86205e+08	1.02577e+08	1.18365e+08	1.38382e+08	1.84213e+08	1.58358e+08
P0A6U4	tRNA uridine 5-carboxymethylaminomethyl modification enzyme MnmG OS=Escherichia coli O6:H1 (strain CFT073 / ATCC 700928 / UPEC) OX=199310 GN=mnmG PE=3 SV=1	0	38.725	24	9	28	9	629	69.5	6.64	66.47	9	metabolic process	cytoplasm	catalytic activity;nucleotide binding	Pf01134, Pf13932		c4669	gidA		0	0	1.058	1.66113	2.08333	0.968867	0.818589	0.637676	41.83	94.85	78.19	91.1	94.4	114.5	28.42	40.17	34.95	8.98623e+06	9.49802e+06	1.61215e+07	1.13829e+07	1.34732e+07	10316643	1.28565e+07	7.98911e+06	1.98438e+07	1.09261e+07	1.48307e+07	2.7356e+07
A0A0H2V6H2	Arginine-binding periplasmic protein 1 OS=Escherichia coli O6:H1 (strain CFT073 / ATCC 700928 / UPEC) OX=199310 GN=artI PE=3 SV=1	0	459.384	88	25	804	25	243	26.9	6.1	2308.24	25	regulation of biological process;response to stimulus;transport	membrane	receptor activity;signal transducer activity;transporter activity	Pf00060, Pf00497		c0996	artI	ABC transporters	1	0	1.024	0.380807	0.380084	0.984565	0.715409	0.639949	50.36	89.66	97.52	129.7	126.8	43.5	13.96	23.31	27.88	5.7987e+08	4.32059e+08	3.59517e+08	4.90394e+08	4.09162e+08	6.08283e+08	4.44075e+08	3.05649e+08	4.06483e+08	5.12983e+08	3.07494e+08	1.41388e+08
Q8FF53	Nucleoside diphosphate kinase OS=Escherichia coli O6:H1 (strain CFT073 / ATCC 700928 / UPEC) OX=199310 GN=ndk PE=3 SV=3	0	111.773	66	8	200	8	143	15.4	5.81	702.43	8	metabolic process	cytoplasm	catalytic activity;metal ion binding;nucleotide binding	Pf00334		c3041	ndk	Metabolic pathways; Pyrimidine metabolism; Purine metabolism; Biosynthesis of antibiotics; Biosynthesis of secondary metabolites	5	0	1.285	1.66945	2.2779	0.389572	0.908992	0.639949	62.39	73.64	72.35	71.8	63.5	164.7	48.3	50.38	25.49	7.71038e+07	1.29416e+08	1.08858e+08	1.94729e+08	2.3389e+08	1.17913e+08	7.12575e+07	8.51216e+07	1.19793e+08	2.19925e+08	4.6825e+08	3.25838e+08
A0A0H2V854	Oligopeptide transport ATP-binding protein oppF OS=Escherichia coli O6:H1 (strain CFT073 / ATCC 700928 / UPEC) OX=199310 GN=oppF PE=4 SV=1	0	58.54	36	7	35	7	334	37.2	7.75	104.05	7	transport		catalytic activity;nucleotide binding	Pf00005, Pf08352, Pf13481		c1711	oppF	ABC transporters; beta-Lactam resistance; Quorum sensing	3	0	0.775	3.83142	2.14133	0.5097	0.143093	0.640154	26.1	71.67	45.23	33.3	57.2	209.5	25.84	28.07	15.51	2.26211e+06	2.48023e+06	1.40458e+06	2.73592e+06	1.52964e+06	2.32028e+06	3.62834e+06	4729517	4.13019e+06	3.01753e+06	1.29216e+07	1.28756e+07
A0A0H2VCD6	Glutathionylspermidine synthase OS=Escherichia coli O6:H1 (strain CFT073 / ATCC 700928 / UPEC) OX=199310 GN=gsp PE=3 SV=1	0	76.657	28	12	53	12	620	70.6	5.15	108.22	12				Pf03738, Pf05257		c3725	gsp	Metabolic pathways; Glutathione metabolism	2	0	1.305	1.56986	2.1322	0.469543	0.868272	0.64202	39.08	31.68	63.38	87.8	75.9	136.3	26.68	17.03	47.16	1.39745e+07	7.60934e+06	9.43416e+06	7670324	6430721	7.70772e+06	8.15565e+06	6.31233e+06	6.09519e+06	4.72406e+06	3.4374e+07	1.2844e+07
A0A0H2VC82	Alpha-amylase OS=Escherichia coli O6:H1 (strain CFT073 / ATCC 700928 / UPEC) OX=199310 GN=malS PE=4 SV=1	0.064	1.598	3	1	1	1	676	75.8	5.47	0	1	metabolic process		catalytic activity;metal ion binding	Pf00128		c4392	malS	Metabolic pathways; Starch and sucrose metabolism	2	0	2.802	1.0846	2.89855	0.00807028	0.999983	0.643165	88.52	37.08	80.98	125.4	44.7	129.8	34.95	94.81	32.75	823942	1.07435e+06		507188	533032	930311			219543	147652	659743	1.30419e+06
A0A0H2V7B6	Putrescine-binding periplasmic protein OS=Escherichia coli O6:H1 (strain CFT073 / ATCC 700928 / UPEC) OX=199310 GN=potD PE=3 SV=1	0	75.343	36	8	75	8	348	38.8	5.39	180.27	8	transport		transporter activity	Pf01547, Pf02030, Pf13343, Pf13416, Pf13531		c1398	potD	ABC transporters	1	0	0.837	0.481696	0.407332	0.747772	0.817192	0.644243	45.72	40.93	47.69	110.7	156.1	33.1	23.51	29.32	27.76	2.23084e+07	2.92981e+07	2.41691e+07	2.1428e+07	3.18881e+07	35273296	2.29295e+07	2.53749e+07	3.72115e+07	4.39437e+07	9.04762e+06	6.79166e+06
Q8FB47	Dual-specificity RNA pseudouridine synthase RluF OS=Escherichia coli O6:H1 (strain CFT073 / ATCC 700928 / UPEC) OX=199310 GN=rluF PE=3 SV=1	0	12.114	20	3	11	3	290	32.4	9.67	19.14	3	metabolic process		catalytic activity;RNA binding	Pf00849, Pf01479, Pf13275		c4988	yjbC		0	0	0.564	4.2735	2.55754	0.190905	0.22512	0.646492	57.12	79.1	52.29	89.5	73.6	136.9	114.07	49.71	58.42	3.49069e+06	165522	825774				980280	667487		296190	881354	3.31704e+06
P0ACC4	Iron-sulfur cluster insertion protein ErpA OS=Escherichia coli O6:H1 (strain CFT073 / ATCC 700928 / UPEC) OX=199310 GN=erpA PE=3 SV=1	0	58.106	56	5	46	5	114	12.1	4.31	162.16	5	metabolic process		metal ion binding;structural molecule activity	Pf01521					0	0	1.229	1.5873	1.91205	0.711513	0.837965	0.646492	51.48	65.1	66.09	31.6	40.1	228.3	88.11	28.42	26.53	2.06793e+07	2175644	8.87242e+06	4.49168e+06	3.61475e+06	4.78947e+06	7.60799e+06	8.92894e+06	4.94677e+06	5.2816e+06	2.69993e+07	5.00955e+07
Q8FAF3	UPF0307 protein YjgA OS=Escherichia coli O6:H1 (strain CFT073 / ATCC 700928 / UPEC) OX=199310 GN=yjgA PE=3 SV=1	0	42.17	37	6	53	6	183	21.4	5.45	119.53	6				Pf04751		c5332	yjgA		0	0	1.145	0.381243	0.407332	0.792412	0.686941	0.650086	24	38.85	52.04	135.4	112.4	52.2	16.51	11.91	14.4	5.16934e+07	6.33497e+07	4.65184e+07	6.45312e+07	4.33805e+07	4.84346e+07	4.19136e+07	3.6767e+07	3.66121e+07	3.22317e+07	16849533	1.85013e+07
A0A0H2VG66	Ribonuclease R OS=Escherichia coli O6:H1 (strain CFT073 / ATCC 700928 / UPEC) OX=199310 GN=vacB PE=3 SV=1	0	132.275	30	17	119	17	827	93.7	8.53	327.67	17	metabolic process	cytoplasm	catalytic activity;RNA binding	Pf00575, Pf00773, Pf08206, Pf08461		c5263	vacB	RNA degradation	1	0	0.955	1.90114	2.09205	0.991787	0.755354	0.650086	43.83	85.14	83.86	79.2	79.2	141.7	110.66	28.36	26.03	1.52035e+08	2.19698e+07	3.23375e+07	2.76059e+07	12962090	2.97259e+07	2.75952e+07	3.92319e+07	1.63839e+07	2.55835e+07	6.04818e+07	7.5805e+07
P0AGA3	Protein translocase subunit SecY OS=Escherichia coli O6:H1 (strain CFT073 / ATCC 700928 / UPEC) OX=199310 GN=secY PE=3 SV=1	0	32.473	14	4	20	4	443	48.5	9.89	29	4	transport	membrane		Pf00344		c4061	secY	Bacterial secretion system; Protein export; Quorum sensing	3	0	0.923	2.6455	2.11416	0.920413	0.383303	0.650154	58.86	92.9	85.99	67.2	77.4	155.4	28.81	52	32.92	5.46801e+06	3.3419e+06	6.25472e+06	6.18531e+06	3.1615e+06	6.02121e+06	4.95055e+06	6.84433e+06	5.35132e+06	516154	1.33635e+07	1.70628e+07
Q8FAD6	Ornithine carbamoyltransferase OS=Escherichia coli O6:H1 (strain CFT073 / ATCC 700928 / UPEC) OX=199310 GN=argI PE=3 SV=3	0	257.077	66	18	348	17	334	36.7	6.29	961.57	18	metabolic process	cytoplasm	catalytic activity	Pf00185, Pf02729		c5353	argI	Metabolic pathways; Arginine biosynthesis; Biosynthesis of amino acids; Biosynthesis of antibiotics; Biosynthesis of secondary metabolites	5	1	0.86	2.57069	2.25225	0.826578	0.581097	0.650154	50.71	56.9	57.09	61.2	57.4	181.5	11.15	20.81	13.27	1.42287e+08	1.0109e+08	1.01154e+08	1.09726e+08	9.57018e+07	1.49205e+08	9.98031e+07	9.03752e+07	9.11949e+07	1.23579e+08	3.42863e+08	3.41605e+08
A0A0H2VFK0	Bifunctional ligase/repressor BirA OS=Escherichia coli O6:H1 (strain CFT073 / ATCC 700928 / UPEC) OX=199310 GN=birA PE=3 SV=1	0	33.839	28	6	20	6	321	35.4	6.83	45.33	6	metabolic process;regulation of biological process		catalytic activity;DNA binding;nucleotide binding	Pf02237, Pf03099, Pf08279		c4932	birA	Metabolic pathways; Biotin metabolism	2	0	0.796	2.48139	2.28311	0.608061	0.576117	0.650451	41.22	43.85	31.07	61.1	56.3	182.6	18.09	48.8	5.72	2.43574e+06	2.13955e+06	3.05503e+06	2.04762e+06	2.45167e+06	2.12023e+06	1000191	3.04218e+06	1.00069e+06	2.71489e+06	8.22997e+06	7.31533e+06
A0A0H2VF90	L-threonine dehydratase OS=Escherichia coli O6:H1 (strain CFT073 / ATCC 700928 / UPEC) OX=199310 GN=ilvA PE=3 SV=1	0	385.99	73	28	600	28	515	56.3	6.05	1764.56	28	metabolic process		catalytic activity	Pf00291, Pf00585		c4694	ilvA	Metabolic pathways; Carbon metabolism; Glycine, serine and threonine metabolism; Valine, leucine and isoleucine biosynthesis; Biosynthesis of amino acids; Biosynthesis of antibiotics; Biosynthesis of secondary metabolites	7	0	1.029	2.17865	2.24719	0.980623	0.732923	0.650628	31.65	41.89	47.06	70.5	65.2	164.3	10.81	10.59	7.94	2.33215e+08	1.98327e+08	1.9934e+08	1.67088e+08	2.00263e+08	1.51276e+08	1.90812e+08	1.81108e+08	1.70876e+08	1.84862e+08	5.74182e+08	5.98961e+08
A0A0H2V7W7	t(6)A37 threonylcarbamoyladenosine biosynthesis protein TsaB OS=Escherichia coli O6:H1 (strain CFT073 / ATCC 700928 / UPEC) OX=199310 GN=yeaZ PE=3 SV=1	0	11.953	17	2	11	2	231	25.1	4.97	31.23	2	metabolic process		catalytic activity	Pf00814		c2211	yeaZ		0	0	1.748	1.01523	2.42131	0.0600691	0.999983	0.650628	82.45	21.25	35.21	129.2	88.1	82.7	28.09	39.4	7.81	2.95211e+06	1.20429e+06	2.84113e+06	2.65594e+06	2.26044e+06	2.12655e+06	1.91842e+06	529354	1305466	1677203	2.08027e+06	1.98309e+06
A0A0H2VC81	Phosphate propanoyltransferase OS=Escherichia coli O6:H1 (strain CFT073 / ATCC 700928 / UPEC) OX=199310 GN=c4525 PE=3 SV=1	0.027	2.267	6	1	3	1	228	24.6	7.08	2.24	1	metabolic process		catalytic activity	Pf06130		c4525	c4525		0	0	1.121	2.60417	2.30947	0.95824	0.40641	0.653773	73.78	70.58	74.24	74.5	73	152.4	58.67	73.56	22.7	759362	3.08008e+06	2.0451e+06	2.48011e+06	670598	468807	3.72316e+06	2.68919e+06	1864673	523927	7897692	4.60809e+06
A0A0H2V7T2	Osmotically inducible lipoprotein E OS=Escherichia coli O6:H1 (strain CFT073 / ATCC 700928 / UPEC) OX=199310 GN=osmE PE=4 SV=1	0	110.692	68	5	166	5	112	12	7.87	707.38	5		membrane		Pf04355		c2138	osmE		0	0	0.838	0.455789	0.386698	0.747772	0.837397	0.653773	51.77	49.47	49.4	114.3	137.6	48	7.88	16.95	31.34	2.44729e+08	2.18481e+08	2.45723e+08	2.32259e+08	1.80618e+08	3.33812e+08	3.02253e+08	1.97781e+08	2.50241e+08	2.42442e+08	1.66241e+08	6.06008e+07
A0A0H2VF86	Hypothetical transcriptional regulator yieP OS=Escherichia coli O6:H1 (strain CFT073 / ATCC 700928 / UPEC) OX=199310 GN=yieP PE=4 SV=1	0	8.501	9	1	9	1	230	26.1	6.34	39.73	1	metabolic process;regulation of biological process		DNA binding	Pf00392, Pf07729, Pf07848, Pf08279		c4683	yieP		0	0	1.385	1.9084	2.53165	0.711513	0.856157	0.653773	38.13	20.02	18.01	82.3	61.7	156	38.57	30.43	7.67	718037	610248	1.41538e+06	761416	749553	850234	525857	580616	319599	528975	1.81941e+06	1.72222e+06
P0AGE1	Single-stranded DNA-binding protein OS=Escherichia coli O6:H1 (strain CFT073 / ATCC 700928 / UPEC) OX=199310 GN=ssb PE=3 SV=2	0	51.253	33	7	123	7	178	19	5.58	299.89	7	metabolic process;response to stimulus		DNA binding	Pf00436		c5049	ssb	Homologous recombination; DNA replication; Mismatch repair	3	0	1.089	0.306654	0.387747	0.915455	0.507912	0.654051	29.3	57.45	75.02	133.4	125.8	40.8	5.48	8.07	29.1	1.49676e+08	1.22574e+08	1.19897e+08	1.27168e+08	1.10572e+08	1.19212e+08	1.27287e+08	9.7495e+07	1.08848e+08	1.05831e+08	4.24494e+07	5.56571e+07
Q8FDH9	3,4-dihydroxy-2-butanone 4-phosphate synthase OS=Escherichia coli O6:H1 (strain CFT073 / ATCC 700928 / UPEC) OX=199310 GN=ribB PE=3 SV=1	0	93.254	59	6	63	6	217	23.3	5.01	195.11	6	metabolic process		catalytic activity;metal ion binding	Pf00926		c3795	ribB	Metabolic pathways; Riboflavin metabolism; Biosynthesis of secondary metabolites	3	0	1.03	1.90114	1.96078	0.991787	0.715409	0.654051	42.3	28.1	60.39	69.7	89.2	141.1	30.4	23.36	17.49	1.22288e+07	8.7389e+06	5.07707e+06	8.18007e+06	5.56807e+06	1.18103e+07	6.36733e+06	11965894	9.52603e+06	8.96079e+06	1.72147e+07	1.36324e+07
Q8FJB1	ATP-dependent lipid A-core flippase OS=Escherichia coli O6:H1 (strain CFT073 / ATCC 700928 / UPEC) OX=199310 GN=msbA PE=3 SV=1	0	13.841	6	2	6	2	582	64.5	8.54	25.7	2	transport	membrane	catalytic activity;nucleotide binding;transporter activity	Pf00005, Pf00664		c1054	msbA	ABC transporters	1	0	1.549	1.57233	2.7248	0.532322	0.946332	0.654051	55.14	22.39	57.51	96.3	52.2	151.4	20.7	49.96	11.91	650615	701200	550808	425330		724152	318023	529982	180088	291670	1.01649e+06	1.17792e+06
A0A0H2V7X2	L-serine dehydratase OS=Escherichia coli O6:H1 (strain CFT073 / ATCC 700928 / UPEC) OX=199310 GN=sdaA PE=3 SV=1	0	46.929	23	7	38	7	454	48.9	5.34	70.86	7	metabolic process		catalytic activity	Pf03313, Pf03315		c2219	sdaA	Metabolic pathways; Carbon metabolism; Glycine, serine and threonine metabolism; Biosynthesis of amino acids; Biosynthesis of antibiotics; Biosynthesis of secondary metabolites; Cysteine and methionine metabolism	7	0	2.143	1.12613	2.06186	0.001039	0.989463	0.654051	60.73	60.03	63.66	87.7	41.1	171.1	85.42	26.52	29.15	2.32476e+07	3.71034e+06	4.3083e+06	4.59291e+06	8.83844e+06	3.4369e+06	2.15961e+06	3.02499e+06	1.84699e+06	1.84033e+06	1.09625e+07	1.1041e+07
A0A0H2V565	Inhibitor of vertebrate lysozyme OS=Escherichia coli O6:H1 (strain CFT073 / ATCC 700928 / UPEC) OX=199310 GN=ykfE PE=3 SV=1	0	96.693	69	7	126	7	157	16.9	6.77	398.87	7	regulation of biological process			Pf08816		c0370	ykfE		0	0	1.698	0.2531	0.395101	0.00820212	0.325689	0.657631	46.72	93.84	63.63	157.1	105.4	37.5	30.45	20.76	20.89	1.53428e+08	6.99611e+07	7.32034e+07	1.25624e+08	8.96473e+07	6.81091e+07	8.38311e+07	4.68605e+07	5.02142e+07	6.21742e+07	2.92353e+07	2.03828e+07
A0A0H2V5L8	2-hydroxy-3-oxopropionate reductase OS=Escherichia coli O6:H1 (strain CFT073 / ATCC 700928 / UPEC) OX=199310 GN=ybbQ PE=4 SV=1	0.043	1.88	4	1	3	1	292	30.8	6.06	1.61	1	metabolic process		catalytic activity;nucleotide binding	Pf03446, Pf03807, Pf14833		c0624	ybbQ	Metabolic pathways; Glyoxylate and dicarboxylate metabolism	2	0	0.716	0.606796	0.434594	0.33947	0.942652	0.660844	23.65	20.43	23.69	101.4	133.3	65.3	13.58	30.05	16.14	1.75454e+06	1.8366e+06	1.61737e+06	1.78744e+06	2.01802e+06	2.68204e+06	2.31536e+06	1.67213e+06	2.13849e+06	3.54633e+06	1.21515e+06	837001
P0A6C6	Amino-acid acetyltransferase OS=Escherichia coli O6:H1 (strain CFT073 / ATCC 700928 / UPEC) OX=199310 GN=argA PE=3 SV=1	0	80.207	40	12	63	12	443	49.2	6.54	132.09	12	metabolic process	cytoplasm	catalytic activity	Pf00583, Pf00696, Pf13508			argA	Metabolic pathways; Arginine biosynthesis; Biosynthesis of amino acids; 2-Oxocarboxylic acid metabolism; Biosynthesis of antibiotics; Biosynthesis of secondary metabolites	6	0	1.024	2.11416	2.01207	0.984565	0.627404	0.664321	54.08	95.56	91.18	80.2	78.4	141.4	13.71	30.46	26.77	2.88506e+07	2.47837e+07	2.702e+07	2.68252e+07	3.14652e+07	3.62495e+07	2.52247e+07	2.5314e+07	2.35121e+07	4.44054e+07	8.46229e+07	3.93297e+07
P0AE92	Protein CreA OS=Escherichia coli O6:H1 (strain CFT073 / ATCC 700928 / UPEC) OX=199310 GN=creA PE=3 SV=1	0	83.699	48	7	39	7	157	17.1	8.95	95.5	7				Pf05981		c5484	creA		0	0	0.866	0.48852	0.449843	0.804798	0.825928	0.666183	53.22	63.52	81.85	114.3	141.1	44.6	23.09	31.13	19.72	1.52183e+07	1.35743e+07	9.25689e+06	1.60379e+07	8.69359e+06	1.97914e+07	1.51008e+07	8.64933e+06	1.55272e+07	2.11754e+07	8.61805e+06	6.84173e+06
Q8FIN2	Beta-hexosaminidase OS=Escherichia coli O6:H1 (strain CFT073 / ATCC 700928 / UPEC) OX=199310 GN=nagZ PE=3 SV=1	0	44.542	23	6	36	6	341	37.5	6.24	80.43	6	cell division;cell organization and biogenesis;metabolic process;regulation of biological process	cytoplasm	catalytic activity	Pf00933		c1380	nagZ	Metabolic pathways; beta-Lactam resistance; Amino sugar and nucleotide sugar metabolism	3	0	1.139	1.73611	2.06612	0.914896	0.801957	0.666689	27.08	41.54	49.93	77.7	80.5	141.8	23.6	25.05	16.54	9.9551e+06	5.54178e+06	7.82417e+06	6.31301e+06	4.93137e+06	1.00267e+07	5.77949e+06	5.35186e+06	5.95391e+06	6.64854e+06	1.47782e+07	1.58555e+07
P62400	50S ribosomal protein L5 OS=Escherichia coli O6:H1 (strain CFT073 / ATCC 700928 / UPEC) OX=199310 GN=rplE PE=3 SV=2	0	319.487	88	23	1296	23	179	20.3	9.48	2852.4	23	metabolic process	ribosome	RNA binding;structural molecule activity	Pf00281, Pf00673	23845560; 32369203	c4072	rplE; C813_RS16705; C813_RS25010; AB182_RS27795	Ribosome	1	0	0.922	0.421763	0.39185	0.960877	0.781565	0.667368	29.65	44.14	43.71	118.8	126.5	54.7	4.2	14.42	3.46	2.05101e+09	1.99414e+09	1.83457e+09	2.02536e+09	1.8528e+09	2.38562e+09	1.98159e+09	1.76383e+09	1.96266e+09	2.44205e+09	1.1773e+09	9.8831e+08
Q8FEL3	DNA mismatch repair protein MutS OS=Escherichia coli O6:H1 (strain CFT073 / ATCC 700928 / UPEC) OX=199310 GN=mutS PE=3 SV=1	0	148.831	41	24	128	24	853	95.3	5.55	282.12	24	metabolic process;response to stimulus		DNA binding;nucleotide binding	Pf00488, Pf01624, Pf05188, Pf05190, Pf05192		c3294	mutS	Mismatch repair	1	0	0.994	2.05761	2.15054	0.998973	0.734961	0.669634	38.21	70.82	42.54	83.1	70	146.9	25.68	14.71	16.19	2.64108e+07	3.59496e+07	4.4589e+07	2.66126e+07	35898693	2.70102e+07	3.09037e+07	23545024	2.92042e+07	3.29788e+07	8.5996e+07	7.52839e+07
P0AB29	Large ribosomal RNA subunit accumulation protein YceD OS=Escherichia coli O6:H1 (strain CFT073 / ATCC 700928 / UPEC) OX=199310 GN=yceD PE=3 SV=1	0	30.232	29	4	52	4	173	19.3	4.55	83.57	4				Pf02620		c1358	yceD		0	0	0.879	0.550358	0.448632	0.891127	0.908992	0.672163	22.63	22.05	36.19	113.4	127.8	58.8	7.85	9.11	10.85	1.27509e+07	1.34299e+07	1.22727e+07	1.43195e+07	1.10039e+07	1.42745e+07	1.51564e+07	1.2302e+07	1.28788e+07	1.51517e+07	6.80539e+06	6.17777e+06
A0A0H2V4W4	Uncharacterized protein OS=Escherichia coli O6:H1 (strain CFT073 / ATCC 700928 / UPEC) OX=199310 GN=ybaY PE=4 SV=1	0	75.947	63	5	195	5	190	19.4	8.15	624	5				Pf09619		c0572	ybaY		0	0	1.367	0.293858	0.394166	0.226561	0.468779	0.674352	28.61	69.8	63.59	145	110.2	44.8	4.96	13.82	19.21	2.43281e+08	2.29032e+08	2.47759e+08	2.35056e+08	2.00011e+08	2.0074e+08	1.77906e+08	1.38494e+08	1.40978e+08	1.80791e+08	8.18213e+07	5.97134e+07
Q8FJ36	Ferrous iron permease EfeU OS=Escherichia coli O6:H1 (strain CFT073 / ATCC 700928 / UPEC) OX=199310 GN=efeU PE=1 SV=2	0.001	5.906	5	1	2	1	276	30.4	6.68	4.59	1	transport	membrane	transporter activity	Pf03239		c1155	efeU		0	0	0.01	100	0.434028	4.24902e-16	2.66707e-16	0.676389			136.04		209.2	90.8		10.53	99.43								1.9186e+06		1.59296e+06	2356414
Q8FF70	Polyphosphate kinase OS=Escherichia coli O6:H1 (strain CFT073 / ATCC 700928 / UPEC) OX=199310 GN=ppk PE=3 SV=3	0	48.499	16	9	33	9	688	80.4	8.92	69.78	9	metabolic process		catalytic activity;metal ion binding;nucleotide binding	Pf02503, Pf13089, Pf13090, Pf13091				RNA degradation; Oxidative phosphorylation	2	0	0.757	2.53165	2.01613	0.578353	0.463568	0.676389	18.4	26.97	31.91	27.7	39.1	233.2	24.1	35.45	10.57	1486094	1.07251e+06	1.35794e+06	712546	1.11535e+06	2.49524e+06	1.16328e+06	1.69078e+06	929796	1.82484e+06	1.29022e+07	1.1754e+07
P0ABH8	Citrate synthase OS=Escherichia coli O6:H1 (strain CFT073 / ATCC 700928 / UPEC) OX=199310 GN=gltA PE=3 SV=1	0	549.553	84	28	1422	28	427	48	6.68	4144.51	28	metabolic process	cytoplasm	catalytic activity	Pf00285		c0796	gltA	Metabolic pathways; Carbon metabolism; Glyoxylate and dicarboxylate metabolism; Biosynthesis of amino acids; 2-Oxocarboxylic acid metabolism; Biosynthesis of antibiotics; Biosynthesis of secondary metabolites; Microbial metabolism in diverse environments; Citrate cycle (TCA cycle)	9	0	0.94	2.21239	2.18341	0.98039	0.720174	0.676389	51.34	56.41	58.61	64.9	71.1	164.1	15.99	14.48	6.9	9.53932e+08	9.95224e+08	1.33022e+09	1.11851e+09	9.4391e+08	1.05309e+09	1.24231e+09	1.10963e+09	1.19084e+09	8.30698e+08	3.6133e+09	2.72806e+09
A0A0H2VAB0	Uncharacterized protein OS=Escherichia coli O6:H1 (strain CFT073 / ATCC 700928 / UPEC) OX=199310 GN=yecE PE=4 SV=1	0.01	3.092	4	1	3	1	272	31.5	8.31	3.69	1				Pf01904		c2282	yecE		0	0	1.09	2.25734	2.47525	0.989038	0.732923	0.676389	20.65	13.4	9.39	71.9	65.6	162.5	16.62	22.31		932294		650711	701516	530518	631012	667454	571507	484114	850634	1.88923e+06
A0A0H2V9G0	Hypothetical amino-acid ABC transporter ATP-binding protein yecC OS=Escherichia coli O6:H1 (strain CFT073 / ATCC 700928 / UPEC) OX=199310 GN=yecC PE=3 SV=1	0	8.135	18	2	5	2	250	27.7	9.23	7.32	2	metabolic process;transport		catalytic activity;nucleotide binding;transporter activity	Pf00005, Pf03205, Pf05729, Pf09818, Pf13207, Pf13304, Pf13476, Pf13555, Pf13558		c2331	yecC	ABC transporters	1	0	1.146	2.07469	2.48139	0.964439	0.818589	0.676389	109.64	35.32	30.69	61	100.8	138.2	113.8	76.46	23.49		51924.6		508813	1.56097e+06	883971	96402.7	984267	97125	779397	1631173	1.09078e+06
A0A0H2V7B2	Psp operon transcriptional activator OS=Escherichia coli O6:H1 (strain CFT073 / ATCC 700928 / UPEC) OX=199310 GN=pspF PE=4 SV=1	0	16.184	11	3	13	3	330	37.5	5.83	29.8	3	metabolic process;regulation of biological process		catalytic activity;DNA binding;nucleotide binding;protein binding	Pf00004, Pf00158, Pf07728, Pf14532		c1773	pspF		0	0	1.205	1.68919	2.53165	0.90614	0.903932	0.676389	66.49	67.09	74.74	99.2	94.4	106.4	54.96	42.5	22.21	4.0684e+06	1.15229e+06	2.12564e+06	1.39628e+06	1.20701e+06	1.62955e+06	747539	2.3217e+06	1.08362e+06	1.23092e+06	1.80735e+06	2.35527e+06
P64615	Uncharacterized protein YhcN OS=Escherichia coli O6:H1 (strain CFT073 / ATCC 700928 / UPEC) OX=199310 GN=yhcN PE=3 SV=1	0	31.303	49	3	32	3	87	9.2	6	72.44	3				Pf07338					0	0	0.816	0.70028	0.472367	0.663252	0.973253	0.676389	73.2	91.46	111.54	120.8	147.2	32	43.33	70.71	111.58	21897534	9.94965e+06	6.329e+06	1.02773e+07	1.1522e+07	3.77643e+07	1.27474e+07	8.27131e+06	1.06222e+07	11609718	2.06582e+07	2.1321e+06
Q8FE67	Glycine dehydrogenase (decarboxylating) OS=Escherichia coli O6:H1 (strain CFT073 / ATCC 700928 / UPEC) OX=199310 GN=gcvP PE=3 SV=3	0	677.542	67	42	660	42	957	104.2	6	2200.94	42	metabolic process		catalytic activity	Pf01212, Pf02347		c3483	gcvP	Metabolic pathways; Carbon metabolism; Glyoxylate and dicarboxylate metabolism; Glycine, serine and threonine metabolism; Biosynthesis of antibiotics; Biosynthesis of secondary metabolites	6	0	0.78	2.65957	2.17865	0.513779	0.55196	0.677598	33.86	58.66	64.49	54.4	65.1	180.5	6.31	8.98	13.63	1.76251e+08	1.83705e+08	1.78684e+08	1.78416e+08	1.45521e+08	2.13275e+08	2.13914e+08	2.46293e+08	1.89183e+08	2.11699e+08	7.40011e+08	5.47933e+08
A0A0H2VBE1	Ribonucleoside-diphosphate reductase OS=Escherichia coli O6:H1 (strain CFT073 / ATCC 700928 / UPEC) OX=199310 GN=nrdB PE=3 SV=1	0	137.906	51	13	115	13	376	43.5	4.81	282.12	13	metabolic process		catalytic activity	Pf00268		c2777	nrdB	Metabolic pathways; Pyrimidine metabolism; Purine metabolism	3	0	1.016	2.52525	2.18341	0.991787	0.594264	0.689787	52.36	58.08	73.1	122.1	62.5	115.4	11.02	25.59	19.59	8.11566e+07	7.31104e+07	9.48618e+07	8.16704e+07	7.73709e+07	3.99829e+07	6.60422e+07	4.76866e+07	3.80866e+07	3.32616e+07	9.44882e+07	112239319
Q8FDB3	D-tagatose-1,6-bisphosphate aldolase subunit KbaZ OS=Escherichia coli O6:H1 (strain CFT073 / ATCC 700928 / UPEC) OX=199310 GN=kbaZ PE=3 SV=1	0	18.061	12	3	6	3	426	47.2	5.44	16.14	3	metabolic process		catalytic activity	Pf08013		c3887	agaZ	Metabolic pathways; Galactose metabolism	2	0	1.012	1.76367	2.83286	0.997877	0.922403	0.689787	0	82.65	44.05	88.4	101.5	110	76.21		98.97	1.03253e+06			343652	212245			379339			422588	288928
A0A0H2V532	Uncharacterized protein OS=Escherichia coli O6:H1 (strain CFT073 / ATCC 700928 / UPEC) OX=199310 GN=ybcH PE=4 SV=1	0	6.769	10	2	5	2	296	33	8.88	0	2				Pf14488		c0653	ybcH		0	0	0.768	0.682594	0.482859	0.392904	0.946332	0.689787	26.17	31.23	25.19	97.7	143.5	58.8	14.83	9.95	14.65	6.38162e+06	5.61253e+06	3.87696e+06	5.29718e+06	4.56036e+06	6.63158e+06	7.80826e+06	7.49451e+06	6.03993e+06	7.54207e+06	3.5247e+06	3.44075e+06
A0A0H2VBA1	FAD-binding FR-type domain-containing protein OS=Escherichia coli O6:H1 (strain CFT073 / ATCC 700928 / UPEC) OX=199310 GN=yqjH PE=4 SV=1	0	62.226	42	8	75	8	259	29.4	6.44	154.37	8	metabolic process		catalytic activity	Pf00970, Pf04954, Pf08021		c3823	yqjH		0	0	1.179	0.363636	0.445236	0.690172	0.511799	0.690032	41.46	38.72	33.82	135.7	116.7	47.5	16.46	18.62	9.64	3.77827e+07	2.36225e+07	3.13082e+07	2.47336e+07	2.56682e+07	3.29136e+07	2.70904e+07	2.36899e+07	1.85998e+07	2.05184e+07	1.15958e+07	1.26615e+07
A0A0H2VA24	Glycine betaine-binding periplasmic protein OS=Escherichia coli O6:H1 (strain CFT073 / ATCC 700928 / UPEC) OX=199310 GN=proX PE=4 SV=1	0	147.626	45	13	120	13	346	37.5	6.8	408.58	13	transport		transporter activity	Pf04069		c3232	proX	ABC transporters	1	0	0.832	0.628931	0.405351	0.732482	0.959079	0.691045	99.12	89.17	106.41	91.2	161.7	47.1	72.21	43.62	61.47	4.0348e+07	3.78834e+07	1.27235e+08	5.54212e+07	2.419e+07	8.13938e+07	6.86316e+07	2.1738e+07	7.70013e+07	4.08619e+07	1.17946e+07	2.80479e+07
A0A0H2VDR5	KAP NTPase domain-containing protein OS=Escherichia coli O6:H1 (strain CFT073 / ATCC 700928 / UPEC) OX=199310 GN=c4514 PE=4 SV=1	0	32.068	16	6	30	6	594	65.9	5.62	61.54	6				Pf07693		c4514	c4514		0	0	0.99	1.71527	1.98807	0.991787	0.837397	0.693693	77.11	31.27	78.59	95.8	40	164.2	14.53	38.86	21.12	6.50196e+06	5.65366e+06	7.32972e+06	5.09602e+06	5.28391e+06	1.43094e+06	2.82857e+06	3.64471e+06	1.54036e+06	2.28175e+06	1.67783e+07	1.46314e+07
Q8FAI9	3-keto-L-gulonate-6-phosphate decarboxylase UlaD OS=Escherichia coli O6:H1 (strain CFT073 / ATCC 700928 / UPEC) OX=199310 GN=ulaD PE=3 SV=2	0.001	5.817	7	1	6	1	216	23.6	5.19	9.46	1	metabolic process		catalytic activity;metal ion binding	Pf00215			ulaD	Ascorbate and aldarate metabolism; Metabolic pathways; Microbial metabolism in diverse environments	3	0	1.553	1.06157	2.71739	0.537591	0.999983	0.694507	97.7	36.41	72.35	127.5	46.4	126.1	40.38	73.22	9.58	964352	1.0605e+06	581489	306194	725915	1.0432e+06	231461	668595	268621	192738	961888	926809
A0A0H2V6Z6	Protein yciH OS=Escherichia coli O6:H1 (strain CFT073 / ATCC 700928 / UPEC) OX=199310 GN=yciH PE=3 SV=1	0	19.751	28	2	17	2	109	11.6	9.29	33.66	2	metabolic process		RNA binding	Pf01253		c1751	yciH		0	0	1.076	0.466636	0.471698	0.980623	0.752081	0.694795	41.79	29.92	62.23	133	113.5	53.5	13.68	61.28	25.76		3.95476e+06	2886947	3.7983e+06	3.58264e+06	6.44968e+06	3.33516e+06	2797207	4.45028e+06	468525	2.89422e+06	1.3726e+06
A0A0H2V8P4	6-phosphogluconate dehydrogenase, decarboxylating OS=Escherichia coli O6:H1 (strain CFT073 / ATCC 700928 / UPEC) OX=199310 GN=gnd PE=3 SV=1	0	548.062	92	39	848	39	468	51.4	5.15	2724.68	39	metabolic process		catalytic activity;nucleotide binding	Pf00393, Pf01210, Pf02558, Pf03446, Pf03807		c2556	gnd	Metabolic pathways; Carbon metabolism; Pentose phosphate pathway; Glutathione metabolism; Biosynthesis of antibiotics; Biosynthesis of secondary metabolites; Microbial metabolism in diverse environments	7	0	1.029	2.15054	2.15054	0.980623	0.73768	0.694893	39.02	59.35	72.14	78	73.2	148.8	8.72	4.35	2.01	6.61936e+08	4.94599e+08	5.82645e+08	5.76868e+08	4.65619e+08	5.30661e+08	5.43294e+08	5.27951e+08	5.01909e+08	4.59217e+08	1.38118e+09	1.22108e+09
A0A0H2VDM7	Anaerobic ribonucleoside-triphosphate reductase OS=Escherichia coli O6:H1 (strain CFT073 / ATCC 700928 / UPEC) OX=199310 GN=nrdD PE=4 SV=1	0	15.704	5	4	8	4	712	80	6.83	12.32	4	metabolic process		catalytic activity;nucleotide binding	Pf01228, Pf03477, Pf13597		c5337	nrdD	Metabolic pathways; Pyrimidine metabolism; Purine metabolism	3	0	0.579	0.558347	0.438404	0.152521	0.922403	0.695283	40.41	40.45	43.5	80	96.8	123.2		53.52	12.08			1.06696e+06			791493	2.61859e+06	1.97218e+06	1.20218e+06	720626	1.98367e+06	2.25646e+06
A0A0H2VC21	Signal peptidase I OS=Escherichia coli O6:H1 (strain CFT073 / ATCC 700928 / UPEC) OX=199310 GN=lepB PE=3 SV=1	0.006	3.817	4	1	1	1	324	35.9	7.33	1.78	1	metabolic process	membrane	catalytic activity	Pf00717, Pf10502		c3092	lepB	Protein export; Quorum sensing	2	0	0.445	1.0582	0.481928	0.000122105	0.999983	0.695283	65.26	65.5	21.39	75.6	150.3	74.1	63.02	19.9	13.23	4223393	1483744						4416645	5.95964e+06	4.49402e+06	2.92471e+06	2.94408e+06
A0A0H2V5B0	KDP operon transcriptional Regulatory protein kdpE OS=Escherichia coli O6:H1 (strain CFT073 / ATCC 700928 / UPEC) OX=199310 GN=kdpE PE=4 SV=1	0	25.265	30	4	26	4	225	25.4	6.44	69.36	4	metabolic process;regulation of biological process;response to stimulus		DNA binding	Pf00072, Pf00486		c0779	kdpE	Quorum sensing; Two-component system	2	0	1.174	0.396197	0.473934	0.876187	0.599288	0.696082	27.14	33.54	20.81	140.6	124.3	35.1	19.62	22.97	37.82	4.27085e+06	3.0934e+06	4.03291e+06	4853761	2.71717e+06	3.56539e+06	2.71292e+06	3.46048e+06	2.1097e+06	3.88667e+06	1.12436e+06	1199939
A0A0H2V902	Phosphoenolpyruvate synthase OS=Escherichia coli O6:H1 (strain CFT073 / ATCC 700928 / UPEC) OX=199310 GN=ppsA PE=3 SV=1	0	367.769	57	39	519	39	792	87.3	5.06	1343.73	39	metabolic process		catalytic activity;metal ion binding;nucleotide binding	Pf00391, Pf01326, Pf02896		c2098	ppsA	Metabolic pathways; Carbon metabolism; Pyruvate metabolism; Methane metabolism; Microbial metabolism in diverse environments	5	0	0.799	2.43902	2.1322	0.592683	0.621128	0.696082	35.87	66.57	57.24	70.1	80.6	149.3	6.97	18.86	22.98	1.78733e+08	1.71172e+08	1.6412e+08	1.45926e+08	1.39156e+08	1.37305e+08	1.92246e+08	2.25747e+08	1.80705e+08	1.70107e+08	4.3429e+08	3.3452e+08
A0A0H2VE86	Alpha-1,4 glucan phosphorylase OS=Escherichia coli O6:H1 (strain CFT073 / ATCC 700928 / UPEC) OX=199310 GN=glgP PE=3 SV=1	0	88.65	21	12	42	12	815	93.1	5.96	113.51	12	metabolic process		catalytic activity	Pf00343		c4215	glgP	Metabolic pathways; Starch and sucrose metabolism; Biosynthesis of secondary metabolites	3	0	0.876	2.09644	2.00401	0.803709	0.621128	0.696082	59.06	35.24	56.73	66.6	61.9	171.5	14.43	26.59	20.87	5.11735e+06	4.88697e+06	4.59299e+06	6.54942e+06	4.73115e+06	4.68064e+06	3.76032e+06	6.98737e+06	4.5222e+06	4.15336e+06	2.0127e+07	9.9336e+06
P0A9D5	Serine acetyltransferase OS=Escherichia coli O6:H1 (strain CFT073 / ATCC 700928 / UPEC) OX=199310 GN=cysE PE=3 SV=1	0	110.121	50	9	101	9	273	29.3	6.52	266.69	9	metabolic process	cytoplasm	catalytic activity	Pf00132, Pf06426		c4429	cysE	Metabolic pathways; Carbon metabolism; Sulfur metabolism; Biosynthesis of amino acids; Biosynthesis of secondary metabolites; Microbial metabolism in diverse environments; Cysteine and methionine metabolism	7	0	1.004	2.02429	1.94932	0.992319	0.68615	0.696082	30.56	39.22	51.58	74.8	72.5	152.7	15.59	19.43	4.48	3.09463e+07	2.4902e+07	3.09452e+07	2.43581e+07	1.88805e+07	2.1606e+07	3.41325e+07	2.76912e+07	2.0902e+07	2.27686e+07	6.66491e+07	5.57715e+07
Q8CY19	Bifunctional uridylyltransferase/uridylyl-removing enzyme OS=Escherichia coli O6:H1 (strain CFT073 / ATCC 700928 / UPEC) OX=199310 GN=glnD PE=3 SV=1	0	16.887	7	4	7	4	890	102.3	6.74	15.52	4	metabolic process		catalytic activity	Pf01842, Pf01909, Pf01966, Pf03445, Pf08335		c0202	glnD	Two-component system	1	0	0.854	2.43902	2.59067	0.915455	0.731462	0.696082	0	35.06	36.05	34.1	65.8	200.2		53.48	52.22				169276				314219	118111	417213	1.96033e+06	2.5595e+06
P0A8N4	Lysine--tRNA ligase OS=Escherichia coli O6:H1 (strain CFT073 / ATCC 700928 / UPEC) OX=199310 GN=lysS PE=3 SV=2	0	445.094	79	35	701	26	505	57.6	5.24	1947.15	35	metabolic process	cytoplasm	catalytic activity;metal ion binding;nucleotide binding	Pf00152, Pf01336		c3469	lysS	Aminoacyl-tRNA biosynthesis	1	0	0.964	2.09644	2.13675	0.991787	0.753553	0.696082	44.41	58.11	53.33	87.2	69.9	142.9	21.08	6.61	1.17	2.50011e+08	2.36317e+08	2.04948e+08	1.45128e+08	1.48424e+08	1.70446e+08	1.86409e+08	1.61484e+08	1.46957e+08	1.4506e+08	4.29779e+08	3.67628e+08
A0A0H2V5U5	Glucose-1-phosphatase OS=Escherichia coli O6:H1 (strain CFT073 / ATCC 700928 / UPEC) OX=199310 GN=agp PE=4 SV=1	0	135.692	68	13	152	13	318	34.9	5.86	375.84	13	metabolic process		catalytic activity	Pf00328		c1137	agp	Glycolysis / Gluconeogenesis; Microbial metabolism in diverse environments	2	0	0.973	0.422833	0.406504	0.997877	0.781565	0.696082	38.75	55.65	46.01	127	125.1	47.9	20.55	21.84	17.61	1.00649e+08	7.75879e+07	5.27897e+07	8.05327e+07	5.85089e+07	7.69353e+07	7.97013e+07	48896518	7.08749e+07	9.04196e+07	3.0387e+07	2.93564e+07
A0A0H2VAX3	Uncharacterized protein OS=Escherichia coli O6:H1 (strain CFT073 / ATCC 700928 / UPEC) OX=199310 GN=c1275 PE=1 SV=1	0	108.271	75	8	90	8	151	16.9	5.26	255.88	8						c1275; c3665	c1275; c3665		0	0	0.733	0.488759	0.43573	0.238973	0.831945	0.696082	41.61	62.81	69.35	118.6	127.5	53.9	14.01	23.7	37.75	4.23233e+07	3.17513e+07	3.64349e+07	3.4783e+07	2.42605e+07	3.78748e+07	3.50371e+07	2.41313e+07	3.62275e+07	4.60388e+07	1.05485e+07	2.33445e+07
A0A0H2VC27	Putative Periplasmic binding protein OS=Escherichia coli O6:H1 (strain CFT073 / ATCC 700928 / UPEC) OX=199310 GN=chuT PE=4 SV=1	0	197.72	68	16	186	16	330	36.1	9.52	495.35	16				Pf01497		c4313	chuT	ABC transporters	1	0	1.042	0.455581	0.414422	0.968867	0.836073	0.696082	68.3	45.14	89.26	142.6	132.9	24.5	18.81	31.78	6.65	7.416e+07	9.9139e+07	9.40887e+07	1.19403e+08	9.53392e+07	9.52594e+07	7.25335e+07	82658842	1.28974e+08	1.38106e+08	2.12327e+07	1.78506e+07
A0A0H2VAQ6	PapG protein OS=Escherichia coli O6:H1 (strain CFT073 / ATCC 700928 / UPEC) OX=199310 GN=papG PE=4 SV=1	0	31.111	22	7	50	1	336	37.5	8.76	81.66	7				Pf03627, Pf03628		c3583	papG		0	0	0.967	0.4649	0.424448	0.989887	0.837397	0.696082	27.01	29.78	35.27	121.6	124.5	53.9	19.27	24.1	27.2	1.16159e+06	830721	777150	1.27424e+06	965912	924599	1.26787e+06	1.06149e+06	1.20004e+06	649051	537407	312031
A0A0H2V9F7	Hypothetical aminotransferase yfdZ OS=Escherichia coli O6:H1 (strain CFT073 / ATCC 700928 / UPEC) OX=199310 GN=yfdZ PE=4 SV=1	0	79.456	37	10	57	10	412	46.2	8.13	117.11	10	metabolic process		catalytic activity	Pf00155, Pf01053, Pf01212		c2916	yfdZ		0	0	1.047	1.5456	1.80832	0.984565	0.856157	0.696082	45.67	80.92	62.69	89.4	73.5	137.1	15.62	33.88	18.5	1.44418e+07	1.26126e+07	1.2969e+07	1.17353e+07	7.9707e+06	1.06875e+07	1.30742e+07	1.68892e+07	8.13938e+06	7.10706e+06	2.17852e+07	2.41245e+07
A0A0H2VD09	PapC protein OS=Escherichia coli O6:H1 (strain CFT073 / ATCC 700928 / UPEC) OX=199310 GN=papC PE=3 SV=1	0	12.036	3	3	7	3	840	92	6.83	11.14	3	transport	membrane	protein binding;transporter activity	Pf00577, Pf13953, Pf13954		c3590	papC		0	0	0.534	0.875657	0.480307	0.00425988	0.999983	0.696082	43.08	20.45	35.86	76.2	177.5	46.3	32.28	22.93	18.41	2.23526e+06	2.78921e+06	2.12744e+06	2.734e+06	959191	3.80501e+06	5.08018e+06	3.07864e+06	4.99831e+06	5.0806e+06	1.61727e+06	1.50884e+06
P0AAU0	Uncharacterized protein YbeL OS=Escherichia coli O6:H1 (strain CFT073 / ATCC 700928 / UPEC) OX=199310 GN=ybeL PE=4 SV=1	0	168.905	81	15	187	15	160	18.8	5.2	566.07	15				Pf07295		c0734	ybeL		0	0	1.443	0.260281	0.412371	0.11848	0.364354	0.699939	60.02	55.21	68.44	162.1	108.2	29.7	17.17	11.36	15.81	2.061e+08	1.4141e+08	1.23314e+08	1.39395e+08	1.25392e+08	1.04734e+08	1.12989e+08	8.55553e+07	7.82817e+07	8.6584e+07	2.97036e+07	2.72193e+07
Q8FLB0	Carbamoyl-phosphate synthase large chain OS=Escherichia coli O6:H1 (strain CFT073 / ATCC 700928 / UPEC) OX=199310 GN=carB PE=3 SV=3	0	515.41	55	51	636	51	1073	117.8	5.36	1821.21	51	metabolic process		catalytic activity;metal ion binding;nucleotide binding	Pf00289, Pf01071, Pf02142, Pf02222, Pf02655, Pf02786, Pf02787, Pf07478, Pf13535, Pf15632		c0041	carB	Metabolic pathways; Pyrimidine metabolism; Alanine, aspartate and glutamate metabolism	3	0	0.903	2.43902	2.11864	0.932491	0.621128	0.700245	36.81	53.7	57.7	62.3	70.8	166.8	6.98	18.24	12.71	1.58769e+08	1.31124e+08	1.54805e+08	1.36444e+08	1.34046e+08	2.22473e+08	1.47366e+08	1.61828e+08	1.28896e+08	1.57545e+08	5.64152e+08	4.27168e+08
P0AAN4	Hydrogenase maturation factor HypB OS=Escherichia coli O6:H1 (strain CFT073 / ATCC 700928 / UPEC) OX=199310 GN=hypB PE=3 SV=1	0	7.257	9	2	4	2	290	31.5	5.66	0	2	cell organization and biogenesis		catalytic activity;metal ion binding;nucleotide binding	Pf02492		c3287	hypB		0	0	1.033	2.29885	2.43309	0.998973	0.699442	0.700245	21.84	22.94	27.39	54.2	55.6	190.2	37.69	22.95	10.33	1.17669e+06	500773	620929	471055	552484	883243	634008	654371	454485	493052	2960904	2.09133e+06
Q8FGT3	RNA chaperone ProQ OS=Escherichia coli O6:H1 (strain CFT073 / ATCC 700928 / UPEC) OX=199310 GN=proQ PE=3 SV=1	0	167.914	56	13	181	13	232	25.9	9.64	550.85	13	regulation of biological process	cytoplasm	RNA binding	Pf04352		c2240	proQ		0	0	0.895	2.21729	2.11864	0.915455	0.720174	0.700245	31.24	46.86	56.83	62	76.6	161.4	16.61	11.46	6.37	4.97649e+07	42606080	6.14294e+07	4.87626e+07	5.41362e+07	6.09012e+07	6.19531e+07	5.15325e+07	5.48862e+07	6.77658e+07	1.50005e+08	1.38658e+08
A0A0H2VAA5	High-affinity zinc uptake system protein ZnuA OS=Escherichia coli O6:H1 (strain CFT073 / ATCC 700928 / UPEC) OX=199310 GN=yebL PE=3 SV=1	0	46.559	27	6	50	6	352	38.7	6.64	124.51	6	transport	membrane	metal ion binding	Pf01297		c2271	znuA	ABC transporters	1	0	0.898	0.486145	0.459348	0.920413	0.811475	0.700245	39.12	44.95	62.25	104	147.4	48.6	15.32	31.97	21.71	1.6992e+07	1.38918e+07	1.3553e+07	1.79849e+07	1.07435e+07	2.0305e+07	2.25421e+07	1.05856e+07	1.30052e+07	2.3762e+07	1.06437e+07	8.10296e+06
A0A0H2VDS1	Uncharacterized protein OS=Escherichia coli O6:H1 (strain CFT073 / ATCC 700928 / UPEC) OX=199310 GN=yqjK PE=4 SV=1	0.01	3.253	11	1	2	1	99	11.8	11.94	4.4	1		membrane		Pf13997		c3858	yqjK		0	0	1.048	0.480769	0.443656	0.994718	0.825928	0.700245	3.15	26.71	41.21	126.2	120.4	53.4	26.86	1.06	34.76	1.19701e+06	2.08989e+06	2105699	2.07034e+06			1.99479e+06	1.94096e+06				647983
A0A0H2V731	Antigen 43 OS=Escherichia coli O6:H1 (strain CFT073 / ATCC 700928 / UPEC) OX=199310 GN=c1273 PE=4 SV=1	0	197.901	33	22	143	14	1091	113.1	6.68	467.52	22				Pf03212, Pf03797, Pf13018		c1273	c1273		0	0	1.539	0.23359	0.423908	0.0468758	0.249538	0.70152	54.94	79.52	78.09	172.8	92.3	34.9	34.89	39.99	13.36	2.10108e+08	1.06563e+08	1.00635e+08	1.09825e+08	80738341	88391559	111021685	5.56975e+07	4.74105e+07	3.98184e+07	2.63275e+07	2.18763e+07
Q8FB83	DNA-directed RNA polymerase subunit beta' OS=Escherichia coli O6:H1 (strain CFT073 / ATCC 700928 / UPEC) OX=199310 GN=rpoC PE=3 SV=1	0	957.361	70	79	1065	79	1407	155.1	7.08	3164.46	79	metabolic process		catalytic activity;DNA binding	Pf00623, Pf04983, Pf04997, Pf04998, Pf05000		c4945	rpoC	Metabolic pathways; Pyrimidine metabolism; Purine metabolism; RNA polymerase	4	0	0.833	2.53165	2.11416	0.733343	0.592558	0.70152	31.42	52.43	52.61	63.2	72.6	164.2	7.31	10.23	18.33	2.78461e+08	2.77404e+08	3.00728e+08	2.7724e+08	2.30669e+08	3.66339e+08	3.07336e+08	3.45612e+08	2.60249e+08	2.95319e+08	8.81552e+08	978680208
P0ADT9	Uncharacterized protein YgiM OS=Escherichia coli O6:H1 (strain CFT073 / ATCC 700928 / UPEC) OX=199310 GN=ygiM PE=3 SV=1	0	33.234	30	4	21	4	206	23.1	9.11	93.43	4		membrane		Pf08239		c3805	ygiM		0	0	1.002	1.83824	1.8622	0.994718	0.73768	0.70152	30.19	84.6	75.44	66.2	72.8	161	87.38	22.36	42.02	2.076e+07	5.32441e+06	3.12378e+06	5.52794e+06	4.03168e+06	6.42187e+06	5.98147e+06	4.70444e+06	5.72183e+06	3.2502e+06	1.61445e+07	2.04008e+07
Q8FJW4	Glutamine--tRNA ligase OS=Escherichia coli O6:H1 (strain CFT073 / ATCC 700928 / UPEC) OX=199310 GN=glnS PE=3 SV=3	0	214.957	55	22	276	22	554	63.5	6.28	803.42	22	metabolic process	cytoplasm	catalytic activity;nucleotide binding	Pf00749, Pf03950		c0766	glnS	Metabolic pathways; Aminoacyl-tRNA biosynthesis	2	0	0.993	2.08333	2.1097	0.998973	0.755424	0.70152	31.01	50.56	60.88	76.1	70.9	153.1	24.18	23.57	5.44	1.09386e+08	5.8925e+07	7.37185e+07	6.5594e+07	5.39876e+07	4.76212e+07	6.91181e+07	6.89908e+07	5.56445e+07	3.7543e+07	1.60823e+08	1.54077e+08
Q8FKB9	1-deoxy-D-xylulose-5-phosphate synthase OS=Escherichia coli O6:H1 (strain CFT073 / ATCC 700928 / UPEC) OX=199310 GN=dxs PE=3 SV=3	0	72.555	25	11	62	11	620	67.6	6.62	112.11	11	metabolic process		catalytic activity;metal ion binding	Pf02779, Pf02780, Pf13292		c0531	dxs	Metabolic pathways; Biosynthesis of antibiotics; Terpenoid backbone biosynthesis; Thiamine metabolism; Biosynthesis of secondary metabolites	5	0	1.083	1.91939	1.91571	0.920413	0.732923	0.702025	43.5	32.58	39.43	82.2	74.4	143.5	21.84	17.75	16.55	2.13072e+07	2.04202e+07	2.72934e+07	2.44088e+07	1.38001e+07	1.46073e+07	2.00525e+07	2.16318e+07	1.71326e+07	1.46058e+07	3.91148e+07	50420071
Q8FFC0	Cell division protein ZipA OS=Escherichia coli O6:H1 (strain CFT073 / ATCC 700928 / UPEC) OX=199310 GN=zipA PE=3 SV=2	0	58.18	23	4	45	4	332	36.9	6.01	120.12	4	cell division;cell organization and biogenesis	membrane		Pf04354					0	0	1.161	1.64474	1.97628	0.876187	0.820842	0.702025	41.27	55.07	61.53	67.8	60.8	171.4	27.21	24.35	27.93	4.36354e+06	5.92055e+06	6.03001e+06	8.91008e+06	6.23166e+06	4808078	5.54844e+06	7.19052e+06	4.487e+06	7.38749e+06	24356374	1.69865e+07
A0A0H2V447	Blue copper oxidase cueO OS=Escherichia coli O6:H1 (strain CFT073 / ATCC 700928 / UPEC) OX=199310 GN=yacK PE=4 SV=1	0	67.321	21	7	27	7	529	58.2	6.95	59.61	7	metabolic process		catalytic activity;metal ion binding	Pf00394, Pf07731, Pf07732		c0152	yacK		0	0	1.241	1.2987	1.93424	0.578353	0.946332	0.702025	60.46	32.11	53.48	102.7	69.6	127.7	18.33	18.1	7.84	1.74852e+07	1.28202e+07	1.26493e+07	1.14591e+07	8.98404e+06	8.86557e+06	1.18781e+07	7.57848e+06	7.19253e+06	9.32529e+06	1.83842e+07	1.92506e+07
Q8FD58	N-acetylneuraminate lyase 1 OS=Escherichia coli O6:H1 (strain CFT073 / ATCC 700928 / UPEC) OX=199310 GN=nanA1 PE=3 SV=3	0	328.934	95	26	586	26	297	32.6	5.68	1812.45	26	metabolic process	cytoplasm	catalytic activity	Pf00701		c3979	nanA	Amino sugar and nucleotide sugar metabolism	1	0	0.996	1.90476	2.10526	0.997877	0.829839	0.702303	49.87	72.9	83.36	81.1	73.2	145.6	19.41	9.47	25.13	3.04272e+08	3.59429e+08	4.55351e+08	3.82121e+08	2.79685e+08	3.73248e+08	3.21795e+08	2.74378e+08	3.00896e+08	3.23406e+08	8.043e+08	9.09434e+08
P0AAX9	Probable L,D-transpeptidase YbiS OS=Escherichia coli O6:H1 (strain CFT073 / ATCC 700928 / UPEC) OX=199310 GN=ybiS PE=3 SV=1	0	226.873	75	15	254	14	306	33.3	6.4	861.2	15	cell organization and biogenesis;metabolic process;regulation of biological process		catalytic activity	Pf03734		c0905	ybiS		0	1	0.864	0.48216	0.411184	0.85155	0.880184	0.702303	41.98	49.6	59.08	121.6	130.7	47.8	16.33	16	18.65	2.11693e+08	1.67398e+08	1.25182e+08	1.9024e+08	1.4242e+08	231323402	1.57344e+08	1.61925e+08	1.66857e+08	1.99237e+08	5.50471e+07	7.68282e+07
A0A0H2V9U1	Ion-translocating oxidoreductase complex subunit G OS=Escherichia coli O6:H1 (strain CFT073 / ATCC 700928 / UPEC) OX=199310 GN=rsxG PE=3 SV=1	0	7.221	8	1	7	1	206	21.9	7.03	16.72	1	metabolic process;transport	membrane	nucleotide binding	Pf04205		c2023	c2023		0	0	1.132	0.397141	0.43554	0.954894	0.699442	0.704901	29.2	28.08	27.46	133.1	117.4	49.5	22.88	34.96	15.96	1379273	1.68638e+06	974582	1.83201e+06	1.38305e+06	1.38032e+06	952359	1.24204e+06	1.23943e+06	2.14402e+06	587454	606410
Q8FH72	HTH-type transcriptional repressor PurR OS=Escherichia coli O6:H1 (strain CFT073 / ATCC 700928 / UPEC) OX=199310 GN=purR PE=3 SV=1	0	79.662	44	12	63	12	341	38.1	6.95	174.87	12	metabolic process;regulation of biological process		DNA binding	Pf00356, Pf00532, Pf13377, Pf13407		c2052	purR		0	0	1.105	1.60772	1.8018	0.920413	0.83442	0.704901	40.35	30.19	44.49	77.3	75.6	147.1	41.96	8.33	4.21	2.62542e+07	1.20536e+07	1.53695e+07	9.82947e+06	9.02642e+06	1.25859e+07	1.15982e+07	1.154e+07	1.05611e+07	1.30263e+07	2.77431e+07	2.52998e+07
Q8FBR2	Ketol-acid reductoisomerase (NADP(+)) OS=Escherichia coli O6:H1 (strain CFT073 / ATCC 700928 / UPEC) OX=199310 GN=ilvC PE=3 SV=3	0	925.874	86	54	2192	54	491	54	5.31	5823.16	54	metabolic process		catalytic activity;metal ion binding;nucleotide binding	Pf01450, Pf02826, Pf07991			ilvC		0	0	1.114	1.84162	2.09644	0.87423	0.84346	0.704901	38.59	94.2	97.39	80	68.8	151.2	6.46	6.07	17.83	2.31482e+09	2.03325e+09	1.91254e+09	2.12056e+09	2.08916e+09	1.79303e+09	1.71393e+09	1.89447e+09	1.77075e+09	1691217819	6.96426e+09	4.19036e+09
A0A0H2V8C9	Hypothetical lipoprotein yedD OS=Escherichia coli O6:H1 (strain CFT073 / ATCC 700928 / UPEC) OX=199310 GN=yedD PE=4 SV=1	0	45.51	63	6	77	6	138	15.2	4.98	210.15	6				Pf13987		c2343	yedD		0	0	0.784	0.571102	0.436491	0.532322	0.922403	0.704901	38.13	36.15	36.76	105.4	137.8	56.8	14.8	8.48	14.17	2.68376e+07	2.77936e+07	2.95127e+07	2.37363e+07	1.84357e+07	3.56247e+07	3.85763e+07	3.06424e+07	2.9792e+07	2.92827e+07	1.79824e+07	1.32167e+07
A0A0H2VB44	MlaD domain-containing protein OS=Escherichia coli O6:H1 (strain CFT073 / ATCC 700928 / UPEC) OX=199310 GN=yrbD PE=4 SV=1	0	28.218	15	2	6	2	188	20.2	4.79	9.32	2	transport			Pf02470		c3953	yrbD	ABC transporters	1	0	2.96	1.6	2.46305	0.00437726	0.934008	0.704901	53.48	115.96	129.77	58.1	45	196.9	121.06	37.07	91.66	1.44623e+06		102345					365551	202381			3.11693e+06
P0AFP5	Uncharacterized oxidoreductase YbbO OS=Escherichia coli O6:H1 (strain CFT073 / ATCC 700928 / UPEC) OX=199310 GN=ybbO PE=3 SV=1	0	35.39	25	5	42	5	269	29.4	8.82	130.9	5	metabolic process		catalytic activity	Pf00106, Pf00395, Pf01370, Pf08659, Pf12242, Pf13460, Pf13561		c0614	ybbO		0	0	0.767	0.602773	0.472367	0.411878	0.941984	0.704901	40.61	28.58	37.37	104.9	130.7	64.4	22.91	44.73	14.51	6.44448e+06	1.07581e+07	1.02672e+07	1.17976e+07	9.79214e+06	1.37859e+07	1.10008e+07	8.67095e+06	1.42768e+07	24416296	1.03122e+07	7.38432e+06
Q8FB37	Maltose/maltodextrin import ATP-binding protein MalK OS=Escherichia coli O6:H1 (strain CFT073 / ATCC 700928 / UPEC) OX=199310 GN=malK PE=3 SV=2	0	61.84	27	7	70	7	371	41	6.7	136.94	7	metabolic process;transport	membrane	catalytic activity;nucleotide binding;RNA binding;transporter activity	Pf00005, Pf00910, Pf03193, Pf08402, Pf10662, Pf13191, Pf13207, Pf13304, Pf13401, Pf13476, Pf13521				ABC transporters	1	0	1.17	1.29032	1.97239	0.738362	0.946332	0.704901	60.87	63.13	88.19	89.6	78.9	131.5	11.59	26.76	12.58	2.21606e+07	2.39303e+07	2.66534e+07	2.81112e+07	2.30991e+07	2.06757e+07	3.14671e+07	29999130	2.06812e+07	1.55346e+07	3.60815e+07	4.08037e+07
Q8FFM2	Undecaprenyl-phosphate 4-deoxy-4-formamido-L-arabinose transferase OS=Escherichia coli O6:H1 (strain CFT073 / ATCC 700928 / UPEC) OX=199310 GN=arnC PE=3 SV=1	0.027	2.257	4	1	2	1	322	36.2	7.3	0	1	metabolic process;response to stimulus	membrane	catalytic activity	Pf00535, Pf10111, Pf13641, Pf13704		c2796	c2796	Amino sugar and nucleotide sugar metabolism; Cationic antimicrobial peptide (CAMP) resistance	2	0	3.477	0.81367	2.98507	0.00308197	0.993981	0.704901	55.44	40.85	41.6	143.7	39.4	116.9	38.42	39.19	21.78	148560	239905	362631	237170		63824.2	69441.5	41748.1	100198		222690	211142
A0A0H2VCW7	Methionine synthase OS=Escherichia coli O6:H1 (strain CFT073 / ATCC 700928 / UPEC) OX=199310 GN=metH PE=3 SV=1	0	356.712	46	37	338	37	1227	136	5.06	972.5	37	metabolic process		catalytic activity;metal ion binding	Pf00809, Pf02310, Pf02574, Pf02607, Pf02965		c4976	metH	Metabolic pathways; Selenocompound metabolism; Biosynthesis of amino acids; Biosynthesis of secondary metabolites; Cysteine and methionine metabolism; One carbon pool by folate	6	0	0.946	2.1978	2.08768	0.980623	0.72721	0.706166	34.93	38.99	32.9	63.4	64.2	172.4	11.98	18.48	6.5	5.55013e+07	5.94021e+07	6.97879e+07	6.06474e+07	6.02204e+07	5.75885e+07	6.16717e+07	6.54071e+07	7.47243e+07	4.7623e+07	2.01975e+08	1.93425e+08
A0A0H2VD77	N-acetyltransferase domain-containing protein OS=Escherichia coli O6:H1 (strain CFT073 / ATCC 700928 / UPEC) OX=199310 GN=yjdJ PE=4 SV=1	0	47.319	64	5	48	5	90	10.5	6.79	166.96	5				Pf14542		c5134	yjdJ		0	0	1.071	0.500501	0.449236	0.945747	0.84346	0.706166	20.53	94.93	86.78	124.1	117.8	58.1	6.35	8.65	42.34	3.6245e+07	3.39311e+07	3.21493e+07	3.84586e+07	3.01794e+07	3.41134e+07	3.23469e+07	3.08531e+07	2.53125e+07	2.60497e+07	9.20604e+06	9.28968e+06
P0A6X8	Integration host factor subunit alpha OS=Escherichia coli O6:H1 (strain CFT073 / ATCC 700928 / UPEC) OX=199310 GN=ihfA PE=3 SV=1	0	78.115	89	14	251	14	99	11.3	9.35	420.03	14	metabolic process;regulation of biological process		DNA binding	Pf00216	31659081	c2109	ihfA; AL524_RS16385		0	0	0.699	0.595593	0.414766	0.190905	0.946332	0.706166	63.31	72.36	71.73	105.1	135.1	59.7	10.62	13.52	30.06	2.75112e+08	2.46634e+08	1.93866e+08	2.62638e+08	2.22295e+08	3.26685e+08	2.553e+08	3.14665e+08	2.69604e+08	3.4263e+08	1.70195e+08	1.15293e+08
A0A0H2VDP4	Site-specific DNA-methyltransferase (adenine-specific) OS=Escherichia coli O6:H1 (strain CFT073 / ATCC 700928 / UPEC) OX=199310 GN=c5373 PE=3 SV=1	0	219.905	44	25	217	25	670	76	5.5	539.64	25	metabolic process;regulation of biological process		catalytic activity;DNA binding	Pf01555		c5373	c5373		0	0	0.928	2.15517	2.08333	0.95294	0.73768	0.708915	33.77	47.88	52.7	61.4	62.4	176.2	28.94	7.98	7.32	8.56909e+07	4.39239e+07	6.01083e+07	4.4224e+07	3.93452e+07	5.19633e+07	4.56151e+07	4.65226e+07	3.79511e+07	4.13235e+07	1.51359e+08	1.57001e+08
A0A0H2VB32	Uncharacterized protein OS=Escherichia coli O6:H1 (strain CFT073 / ATCC 700928 / UPEC) OX=199310 GN=ygiF PE=4 SV=1	0	51.854	23	8	60	8	442	49.4	6.15	143.18	8				Pf01928, Pf05235		c3802	ygiF		0	0	1.079	1.79856	1.89036	0.9659	0.76747	0.710949	47.4	52.96	50.35	75.5	78.2	146.3	33.03	22.39	12.83	4.72067e+06	9.36924e+06	1.04877e+07	7.23136e+06	5.66344e+06	6.73875e+06	8.97496e+06	7.20126e+06	7.16349e+06	4.34028e+06	1.71577e+07	1.82304e+07
P0A8Z4	Acyl-CoA thioester hydrolase YbgC OS=Escherichia coli O6:H1 (strain CFT073 / ATCC 700928 / UPEC) OX=199310 GN=ybgC PE=3 SV=1	0	27.866	36	3	23	3	134	15.6	7.5	52.35	3	metabolic process	membrane	catalytic activity	Pf01643, Pf03061, Pf13279		c0815	ybgC		0	0	1.095	1.7301	2.19298	0.968867	0.856157	0.710949	74.1	49.67	49.35	61.4	76.5	162.1	65.57	49.04	18.23	141733	2.67177e+06	2.00803e+06	3.97638e+06	1.6196e+06	2.59404e+06	1.07508e+06	2.45673e+06	2.62665e+06	727606	6.62721e+06	4.96559e+06
Q8CW20	UPF0482 protein YnfB OS=Escherichia coli O6:H1 (strain CFT073 / ATCC 700928 / UPEC) OX=199310 GN=ynfB PE=3 SV=1	0	24.911	48	5	21	5	113	13	9.25	22.07	5				Pf06932		c1973	ynfB		0	0	0.873	0.596659	0.452284	0.915455	0.946332	0.710949	78.85	68.75	62.71	92.2	168.4	39.4	118.32	43.1	91.2	5.46416e+06	438153	821096	1.28733e+06	522709	2.08387e+06	1.5374e+06	472900	1.09133e+06	1.70566e+06	1.58976e+06	219295
P0ADX2	Protein YhfA OS=Escherichia coli O6:H1 (strain CFT073 / ATCC 700928 / UPEC) OX=199310 GN=yhfA PE=4 SV=1	0	10.608	23	3	18	3	134	14.5	5.81	41.38	3				Pf02566		c4131	yhfA		0	0	0.802	0.582411	0.464253	0.632329	0.922403	0.714363	23.02	40.31	40.06	105.3	129.3	65.4	10.38	10.65	14.47	2.05948e+07	1.65948e+07	1.47281e+07	1.86367e+07	1.41843e+07	2.10027e+07	1.97736e+07	1.73622e+07	1.92631e+07	2.23089e+07	1.50856e+07	9.53673e+06
A0A0H2VA97	Xanthine dehydrogenase, FAD binding subunit OS=Escherichia coli O6:H1 (strain CFT073 / ATCC 700928 / UPEC) OX=199310 GN=ygeT PE=4 SV=1	0.001	5.495	6	1	10	1	292	31.5	6.92	16.42	1	metabolic process		catalytic activity;nucleotide binding	Pf00941, Pf03450		c3445	ygeT	Metabolic pathways; Purine metabolism; Microbial metabolism in diverse environments	3	0	0.567	3.96825	2.24719	0.15975	0.178109	0.714908	28.26	39.03	34.92	44.6	78.6	176.8	24.2	15.67	37.93	580478	732852	936610	681293	500794	984846	1.11899e+06	1.15551e+06	1.11295e+06	1.37756e+06	1940117	4.75391e+06
Q8FBM1	5-methyltetrahydropteroyltriglutamate--homocysteine methyltransferase OS=Escherichia coli O6:H1 (strain CFT073 / ATCC 700928 / UPEC) OX=199310 GN=metE PE=3 SV=3	0	853.817	76	58	2075	58	753	84.6	5.92	5671.71	58	metabolic process		catalytic activity;metal ion binding	Pf01717, Pf08267		c4751	metE	Metabolic pathways; Selenocompound metabolism; Biosynthesis of amino acids; Biosynthesis of secondary metabolites; Cysteine and methionine metabolism	5	0	0.846	2.43309	2.06612	0.782084	0.621128	0.714908	59.15	81.02	77.06	71.5	69.4	159.1	21.27	9.82	41.46	7.07958e+08	9.68214e+08	1.07411e+09	1.01906e+09	6.56364e+08	9.03031e+08	1.04467e+09	1.06958e+09	8.71112e+08	8.28569e+08	1.8945e+09	4.28092e+09
P64468	OriC-binding nucleoid-associated protein OS=Escherichia coli O6:H1 (strain CFT073 / ATCC 700928 / UPEC) OX=199310 GN=cnu PE=3 SV=1	0	14.873	54	3	23	3	71	8.4	6.79	47.1	3	metabolic process;regulation of biological process		DNA binding	Pf05321		c2017	ydgT		0	0	0.985	0.514933	0.509165	0.994718	0.839343	0.714908	20.64	22.26	20.59	121.5	124.6	53.9	13.35	6.16	22.36	7.5816e+06	8.50743e+06	9.12769e+06	9.58022e+06	6.65123e+06	9.09468e+06	8956324	7409753	7.91231e+06	8.23035e+06	3.96126e+06	2.83183e+06
Q8CXV3	tRNA dimethylallyltransferase OS=Escherichia coli O6:H1 (strain CFT073 / ATCC 700928 / UPEC) OX=199310 GN=miaA PE=3 SV=1	0	46.336	33	7	32	7	316	35.1	6.19	81.11	7	metabolic process		catalytic activity;nucleotide binding	Pf01715, Pf13207		c5255	miaA	Metabolic pathways; Biosynthesis of secondary metabolites	2	0	1.354	1.47493	1.84843	0.362713	0.898361	0.714908	39.17	52.17	39.13	77.9	65.3	156.9	13.73	15.5	15.87	8.99796e+06	8.36337e+06	9.84246e+06	7.98507e+06	9.79999e+06	7.88947e+06	5.06536e+06	6.8629e+06	6.26129e+06	6.85243e+06	1.90568e+07	2.14881e+07
A0A0H2VDP5	Putative family 31 glucosidase yicI OS=Escherichia coli O6:H1 (strain CFT073 / ATCC 700928 / UPEC) OX=199310 GN=yicI PE=3 SV=1	0	14.763	6	4	11	4	772	88	5.74	24.69	4	metabolic process		catalytic activity	Pf01055, Pf13802		c4489	yicI		0	0	1.199	1.3986	1.76678	0.711513	0.922403	0.714908	27.6	99.4	95.93	92.2	75.6	132.2	23.17	37.26	8.65	1.1759e+07	9144186	1.44542e+07	1.29649e+07	1.5155e+07	6.82223e+06	1.06616e+07	1.04468e+07	1.64338e+07	8.9689e+06	2.09465e+07	2.12008e+07
P0A8C5	UPF0149 protein YgfB OS=Escherichia coli O6:H1 (strain CFT073 / ATCC 700928 / UPEC) OX=199310 GN=ygfB PE=3 SV=1	0	43.602	31	3	55	3	192	21.2	4.35	190.35	3				Pf03695			ygfB		0	0	1.533	1.09649	1.86567	0.0338217	0.989463	0.714908	71.58	55.13	99.3	106.2	99	94.8	13.39	18.63	12.86	5.29716e+07	3.85828e+07	5.12318e+07	4.12517e+07	3.60509e+07	3.47042e+07	5.247e+07	3.69467e+07	3.14066e+07	3.58702e+07	3.46865e+07	4.16144e+07
A0A0H2VAT3	Cysteine synthase OS=Escherichia coli O6:H1 (strain CFT073 / ATCC 700928 / UPEC) OX=199310 GN=cysM PE=3 SV=1	0	18.322	20	4	12	4	303	32.6	5.73	20	4	metabolic process		catalytic activity	Pf00291		c2955	cysM	Metabolic pathways; Carbon metabolism; Sulfur metabolism; Biosynthesis of amino acids; Biosynthesis of antibiotics; Biosynthesis of secondary metabolites; Microbial metabolism in diverse environments; Cysteine and methionine metabolism	8	0	0.674	0.826446	0.502008	0.111186	0.993981	0.714908	46.38	42.88	62.53	99.3	148.6	52.1	27.09	22.02	67.8	2.43889e+06	4.13439e+06	3.87423e+06	4.14821e+06	2.31157e+06	3.57366e+06	4.73609e+06	6.06793e+06	5.39388e+06	5.62497e+06	581603	3.74061e+06
A0A0H2VB02	Ureidoglycolate dehydrogenase OS=Escherichia coli O6:H1 (strain CFT073 / ATCC 700928 / UPEC) OX=199310 GN=c3753 PE=4 SV=1	0.01	3.151	10	2	4	2	336	36	6.83	0	2	metabolic process		catalytic activity	Pf02615		c3753	c3753		0	0	0.585	0.983284	0.497512	0.0222864	0.999983	0.714908	91.24	64.49	58.01	96.6	136.5	66.9	40.86	69.29	46.56	5.45146e+06	6131326	2.07819e+06	3.03471e+06	3.24438e+06		5.26596e+06	9.3242e+06	795725	4.6261e+06	3.06903e+06	1.3343e+06
A0A0H2V8W8	Nitrate/nitrite response regulator protein narP OS=Escherichia coli O6:H1 (strain CFT073 / ATCC 700928 / UPEC) OX=199310 GN=narP PE=4 SV=1	0	23.557	17	3	20	3	225	24.8	4.98	46.37	3	metabolic process;regulation of biological process;response to stimulus		DNA binding	Pf00072, Pf00196, Pf04545, Pf08281, Pf13384, Pf13412		c2730	narP	Two-component system	1	0	0.82	1.35501	0.484027	0.664089	0.946332	0.715157	56.04	69.65	189.38	93	167	39.9	47.36	27.62	16.21	8.67806e+06	1.25047e+07	9.37109e+06	1.41492e+07	2.4261e+06	1.49485e+07	1.72579e+07	14324550	1.97786e+07	2.51745e+07	4261517	5.29412e+06
Q8CW16	Tat proofreading chaperone DmsD OS=Escherichia coli O6:H1 (strain CFT073 / ATCC 700928 / UPEC) OX=199310 GN=dmsD PE=3 SV=3	0	45.456	40	5	27	5	204	23.4	5.08	64.56	5				Pf02613			ynfI		0	0	1.356	1.47929	2.15517	0.747772	0.937315	0.716592	21.3	24.77	25.44	24.5	29.3	246.2	17	54.37	25.45	585983	826348	813267	692434	608470	837393	966176	1.74606e+06	468532	575240	5.28217e+06	8.68702e+06
A0A0H2V705	Outer membrane protein W OS=Escherichia coli O6:H1 (strain CFT073 / ATCC 700928 / UPEC) OX=199310 GN=ompW PE=4 SV=1	0.005	4.17	4	1	4	1	238	25.9	6.42	5.66	1		membrane		Pf03922, Pf13505		c1722	ompW		0	0	0.673	0.620732	0.444642	0.386724	0.946332	0.716592	34.37	32.73	31.76	90.5	142.5	67	33.71	12.38	24.54	1.78358e+06	1301776	715169	893233	861838	1.53245e+06	1.70988e+06	1.54067e+06	1.10916e+06	1325047	870735	1.01828e+06
Q8FBS3	Ribose import ATP-binding protein RbsA OS=Escherichia coli O6:H1 (strain CFT073 / ATCC 700928 / UPEC) OX=199310 GN=rbsA PE=3 SV=1	0	29.343	17	6	32	6	501	55	6.14	62.22	6	transport	membrane	catalytic activity;nucleotide binding;transporter activity	Pf00005, Pf13304		c4677	rbsA	ABC transporters	1	0	1.219	2.31481	1.84843	0.732482	0.468779	0.717792	43.88	97.14	81.25	58.1	50.2	191.8	26.28	17.8	23.59	6.5334e+06	8.71463e+06	4055916	6915485	5.63953e+06	3.70811e+06	5878640	4.48181e+06	4.95353e+06	5.23031e+06	2.31926e+07	2.24092e+07
A0A0H2VEH6	Uncharacterized protein OS=Escherichia coli O6:H1 (strain CFT073 / ATCC 700928 / UPEC) OX=199310 GN=yhjD PE=4 SV=1	0.001	6.543	4	1	2	1	337	37.9	9.73	6.56	1		membrane		Pf03631		c4333	yhjD		0	0	0.86	2.5	2.04918	0.824579	0.599288	0.717792	25.96	26.74	40.36	68.7	80.1	151.2	15.07	54.09	21.7	49434028	61948076	5.5678e+07	54697628	62045828	85553584	66625368	61157596	60570920	3603426	227920896	135016688
P0A7V1	30S ribosomal protein S2 OS=Escherichia coli O6:H1 (strain CFT073 / ATCC 700928 / UPEC) OX=199310 GN=rpsB PE=3 SV=2	0	376.855	83	22	1286	22	241	26.7	7.14	3493.52	22	metabolic process	ribosome	structural molecule activity	Pf00318			rpsB	Ribosome	1	0	0.933	0.458295	0.422297	0.971263	0.839343	0.717792	36.91	58.28	67.26	117.8	128.8	53.4	10.12	4.21	4.25	1.85423e+09	1.38013e+09	1.33485e+09	1.43826e+09	1.25612e+09	1.65743e+09	1.5418e+09	1.40373e+09	1.39243e+09	1.46116e+09	7.97052e+08	6.6886e+08
P0AA96	Uncharacterized protein YacC OS=Escherichia coli O6:H1 (strain CFT073 / ATCC 700928 / UPEC) OX=199310 GN=yacC PE=3 SV=1	0	20.059	22	3	28	3	115	12.8	5.48	55.45	3				Pf09691					0	0	0.738	0.751315	0.514403	0.285934	0.979717	0.717792	36.69	44.84	42.67	116.3	122.8	61	32.17	49.84	12.17	3.29188e+06	6.29582e+06	4.14783e+06	7.38222e+06	5550036	1.05046e+07	7.19569e+06	6.28864e+06	5.79895e+06	1.37856e+06	3.97496e+06	3.47817e+06
P0AEH6	Protein ElaB OS=Escherichia coli O6:H1 (strain CFT073 / ATCC 700928 / UPEC) OX=199310 GN=elaB PE=3 SV=1	0	38.17	47	5	36	5	101	11.3	5.57	68.78	5	response to stimulus	membrane		Pf05957		c2810	elaB		0	0	1.954	0.859845	2.15054	0.0104191	0.999983	0.717792	89.94	110.89	103.2	107.4	38.8	153.7	123.63	38	34.12	3.8647e+06	1.48333e+06	1.23951e+06	3.36755e+06	1.5311e+07	1.1833e+06	456018	1.20001e+06	1.10773e+06	1.54463e+06	6.50025e+06	3.73522e+06
A0A0H2V4Y3	Uncharacterized protein OS=Escherichia coli O6:H1 (strain CFT073 / ATCC 700928 / UPEC) OX=199310 GN=c0282 PE=4 SV=1	0	8.322	6	1	3	1	212	24.8	7.11	6.6	1						c0282	c0282		0	0	0.892	2.92398	2.14592	0.91199	0.323258	0.719501	83.85	71.53	48.92	57	76.4	166.6	61.58	50.13	25.48	973902	859306	3.58722e+06	2.8948e+06	1.52524e+06	1.55408e+06	3.25394e+06	694294	3.0092e+06	2.11231e+06	4.02933e+06	6914958
A0A0H2VBS9	Site-specific DNA-methyltransferase (adenine-specific) OS=Escherichia coli O6:H1 (strain CFT073 / ATCC 700928 / UPEC) OX=199310 GN=dam PE=3 SV=1	0.001	5.473	9	2	4	2	278	32.1	8.6	8.29	2	metabolic process;regulation of biological process		catalytic activity	Pf02086		c4157	dam	Mismatch repair	1	0	0.705	5.84795	1.85529	0.222343	0.00854993	0.729266	56.58	104.84	54.64	32.7	55	212.2	53.27	62.68	58.42	895940	4.19739e+06	2483903	3.07225e+06			4.823e+06	6.35088e+06	4.17212e+06	456193	9.44648e+06	16083580
A0A0H2V5C1	2-methylisocitrate lyase OS=Escherichia coli O6:H1 (strain CFT073 / ATCC 700928 / UPEC) OX=199310 GN=prpB PE=3 SV=1	0	16.35	12	2	8	2	296	32.1	5.53	28.89	2	metabolic process		catalytic activity;metal ion binding	Pf00463, Pf13714		c0451	prpB	Propanoate metabolism	1	0	1.532	0.332779	0.452489	0.289187	0.521976	0.729266	37.99	49.65	49.8	125.7	128.3	46	50.33	24.49	48.93	3585894	1.65285e+06	639921	1770814	2.02426e+06		1.58419e+06	1988534	1.18927e+06	2.10572e+06	553582
A0A0H2V837	Uncharacterized protein OS=Escherichia coli O6:H1 (strain CFT073 / ATCC 700928 / UPEC) OX=199310 GN=c1192 PE=4 SV=1	0	10.044	16	2	10	2	201	23.2	6.21	21.59	2	transport			Pf03548		c1192	c1192		0	0	0.964	0.440141	0.485437	0.974104	0.731752	0.729266	48.87	42.57	70.54	115.4	133.3	51.3	23.36	22.25	29.56	2.67455e+06	2.82307e+06	1.71192e+06	3460456	2.45622e+06	3.97506e+06	2.90982e+06	2.24334e+06	2.88234e+06	3.79576e+06	784635	1.31092e+06
Q8FEF2	Flap endonuclease Xni OS=Escherichia coli O6:H1 (strain CFT073 / ATCC 700928 / UPEC) OX=199310 GN=xni PE=3 SV=2	0.01	3.129	6	1	1	1	251	28.1	6.84	2.36	1	metabolic process		catalytic activity;DNA binding;metal ion binding	Pf01367, Pf02739					0	0	1.209	2.05761	2.29358	0.920413	0.785168	0.729266	25.22	25.89	28.55	74.7	62.1	163.2	10.91	20.29	21.29		627160	773361	652500	687022	498374		512950	589895	711412	1.89007e+06	1.16985e+06
A0A0H2VCU9	dTDP-4-amino-4,6-dideoxygalactose transaminase OS=Escherichia coli O6:H1 (strain CFT073 / ATCC 700928 / UPEC) OX=199310 GN=wecE PE=3 SV=1	0	58.223	39	9	52	9	376	41.9	6.37	121.38	9	metabolic process		catalytic activity	Pf00155, Pf00266, Pf01041, Pf01053, Pf01212		c4711	wecE		0	0	1.307	1.38696	1.91205	0.46882	0.928343	0.729266	61.31	52.63	76.31	102.1	71.5	126.4	35.31	52.23	5.88	1.01131e+07	9.31859e+06	1.19641e+07	5.17963e+06	5.02569e+06	7.34546e+06	6.62144e+06	9.33348e+06	1.75614e+06	3.45832e+06	1.27206e+07	1.26904e+07
A0A0H2VB53	Bifunctional chorismate mutase/prephenate dehydratase OS=Escherichia coli O6:H1 (strain CFT073 / ATCC 700928 / UPEC) OX=199310 GN=pheA PE=4 SV=1	0	73.35	24	7	99	7	386	43	6.68	309.35	7	metabolic process	cytoplasm	catalytic activity	Pf00800, Pf01817		c3120	pheA	Metabolic pathways; Biosynthesis of amino acids; Phenylalanine, tyrosine and tryptophan biosynthesis; Biosynthesis of antibiotics; Biosynthesis of secondary metabolites	5	0	0.924	2.14592	1.82482	0.94873	0.574665	0.729443	46.08	85.93	74.77	73.7	72.2	154.1	13.27	24	20.24	1.41755e+07	1.53899e+07	1.78775e+07	1.52946e+07	1.21516e+07	1.0538e+07	1.50115e+07	17076622	1.56123e+07	1.01626e+07	2.63917e+07	3.44525e+07
A0A0H2VDP8	Putative transcriptional regulator OS=Escherichia coli O6:H1 (strain CFT073 / ATCC 700928 / UPEC) OX=199310 GN=c4494 PE=4 SV=1	0	47.874	35	8	27	8	364	41.1	8.68	59.04	8	metabolic process;regulation of biological process		DNA binding	Pf00356, Pf00532, Pf01381, Pf13377, Pf13407		c4494	c4494		0	0	1.049	2.1645	1.84843	0.991787	0.581097	0.729443	56.19	44.68	47.14	53.9	59.1	187	33.28	31.46	20.83	1.95775e+06	2.74216e+06	4.61456e+06	3.04604e+06	3.01079e+06	1.98265e+06	4.88245e+06	3210453	3.63512e+06	2.83449e+06	9.21061e+06	1.28127e+07
Q8FL92	RNA polymerase-associated protein RapA OS=Escherichia coli O6:H1 (strain CFT073 / ATCC 700928 / UPEC) OX=199310 GN=rapA PE=3 SV=3	0	179.001	38	23	150	23	968	109.7	5.16	415.06	23	metabolic process;regulation of biological process		catalytic activity;DNA binding;nucleotide binding	Pf00176, Pf00270, Pf00271, Pf12137		c0070	hepA		0	0	1.135	1.90476	1.92678	0.804798	0.750743	0.729443	29.17	44.51	63.51	87.7	82	130.3	7.11	9.03	5.09	3.72025e+07	3.87139e+07	3.82968e+07	3.55765e+07	3.02792e+07	3.80468e+07	3.53752e+07	3.20061e+07	2.71801e+07	2.93029e+07	6.15115e+07	5.95914e+07
A0A0H2V5Y8	Uncharacterized protein OS=Escherichia coli O6:H1 (strain CFT073 / ATCC 700928 / UPEC) OX=199310 GN=c1138 PE=4 SV=1	0	45.477	65	6	52	6	84	9.3	8.97	170.51	6						c1138	c1138		0	0	0.911	0.475737	0.439947	0.920413	0.820842	0.729443	34.21	37.53	45.28	119.1	134.1	46.8	27.97	23.59	15.82	3.5341e+07	5.89362e+07	4.01168e+07	5.77265e+07	3.15113e+07	3.79223e+07	6.01644e+07	4.4372e+07	5.40899e+07	3.41585e+07	1.66183e+07	1.40764e+07
P59243	Endo-type membrane-bound lytic murein transglycosylase A OS=Escherichia coli O6:H1 (strain CFT073 / ATCC 700928 / UPEC) OX=199310 GN=emtA PE=3 SV=2	0	44.656	33	4	31	4	203	22.2	9.13	90.6	4	cell organization and biogenesis;metabolic process	membrane	catalytic activity	Pf01464					0	0	0.929	0.595593	0.455373	0.960794	0.943175	0.729443	67.55	104.66	72.1	70.4	63.4	166.2	38.99	31.22	66.48	8.27398e+06	1.85415e+07	2.16124e+07	1.50065e+07	9.7515e+06	1.36825e+07	2.17752e+07	1.85969e+07	1.15896e+07	9.40806e+06	8.52845e+06	89627652
A0A0H2VAK1	IucC protein OS=Escherichia coli O6:H1 (strain CFT073 / ATCC 700928 / UPEC) OX=199310 GN=iucC PE=3 SV=1	0	52.342	21	9	40	9	580	66.6	6.29	83.93	9	metabolic process		transporter activity	Pf04183, Pf06276		c3625	iucC	Microbial metabolism in diverse environments; Lysine degradation	2	0	0.634	0.839631	0.481928	0.0541825	0.999983	0.729443	34.8	50.11	69.01	90.3	180.2	29.4	19.52	22.49	89.55	1.01405e+07	1.0015e+07	7.57486e+06	7.5376e+06	5.53705e+06	1.52917e+07	1.55006e+07	2.1627e+07	1.27076e+07	1.99478e+07	9332239	300235
A0A0H2VEC7	Putative phosphotransferase system enzyme subunit OS=Escherichia coli O6:H1 (strain CFT073 / ATCC 700928 / UPEC) OX=199310 GN=c4278 PE=4 SV=1	0	21.239	37	3	26	3	93	9.9	4.94	49.54	3	transport		catalytic activity;transporter activity	Pf02302		c4278	c4278	Metabolic pathways; Phosphotransferase system (PTS); Galactose metabolism	3	0	1.102	1.22249	2.21239	0.970254	0.989463	0.729609	61.73	54.79	44.27	104.5	103.2	92.2	21.81	3.77	27.74	1.62906e+06	2.44804e+06	1.90522e+06	2.64097e+06	1.71496e+06	1.9475e+06	1.97534e+06	1.88525e+06	1649239	1.70499e+06	1.1489e+06	1.65116e+06
A0A0H2V702	DNA polymerase III subunit gamma/tau OS=Escherichia coli O6:H1 (strain CFT073 / ATCC 700928 / UPEC) OX=199310 GN=dnaX PE=3 SV=1	0	10.875	6	3	13	3	643	71.1	6.84	14.63	3	metabolic process;response to stimulus		catalytic activity;DNA binding;nucleotide binding	Pf00004, Pf05496, Pf06068, Pf12168, Pf12169, Pf12170, Pf13177, Pf13191, Pf13401		c0589	dnaX	Metabolic pathways; Homologous recombination; Pyrimidine metabolism; Purine metabolism; DNA replication; Mismatch repair	6	0	0.814	2.48756	2.11416	0.667308	0.485743	0.7338	30.98	38.9	27.68	62.9	81.7	155.4	53.97	11.64	61.42	1.95573e+06	2.95552e+06	2.19468e+06	347642	1.44327e+06	1.93121e+06	2.51426e+06	2278389	1.88274e+06	2.28897e+06	5.89511e+06	999127
A0A0H2VC00	Putative phosphotransferase system enzyme subunit OS=Escherichia coli O6:H1 (strain CFT073 / ATCC 700928 / UPEC) OX=199310 GN=c4277 PE=4 SV=1	0	17.826	29	3	16	3	161	18	5.72	29.18	3	metabolic process;transport		catalytic activity;transporter activity	Pf00359		c4277	c4277	Metabolic pathways; Phosphotransferase system (PTS); Galactose metabolism	3	0	0.955	0.487805	0.454959	0.971358	0.84346	0.735943	12.8	19.03	17.08	119.4	122.6	58.1	7.95	8.75	13.66	1722506	1.4974e+06	1.27636e+06	1.55511e+06	1.41134e+06	1.5027e+06	1.46708e+06	1.73644e+06	1.45376e+06	1540425	797174	672279
A0A0H2V7W6	Uncharacterized protein OS=Escherichia coli O6:H1 (strain CFT073 / ATCC 700928 / UPEC) OX=199310 GN=yeaC PE=4 SV=1	0.001	5.854	13	1	8	1	105	12.1	8.72	11.51	1				Pf07023		c2182	yeaC		0	0	1.162	1.8315	2.26244	0.954166	0.872823	0.735943	30.8	17.64	39.9	77.5	66	156.5	21.51	26.67	18.15	1.00758e+06	818466	948120	583827	585955	547856	1.0203e+06	540833	646488	704840	2108111	1.13804e+06
P0A6E2	Shikimate kinase 2 OS=Escherichia coli O6:H1 (strain CFT073 / ATCC 700928 / UPEC) OX=199310 GN=aroL PE=3 SV=3	0	14.82	22	2	9	2	174	19.1	4.77	24.25	2	metabolic process	cytoplasm	catalytic activity;metal ion binding;nucleotide binding	Pf00004, Pf01202, Pf07728, Pf13189, Pf13207, Pf13238		c0495	aroL	Metabolic pathways; Biosynthesis of amino acids; Phenylalanine, tyrosine and tryptophan biosynthesis; Biosynthesis of antibiotics; Biosynthesis of secondary metabolites	5	0	0.877	0.539374	0.482625	0.890534	0.884637	0.735943	35.26	56.1	91.65	93	113.4	93.6	36.96	29.07	18.19		2.17711e+06	1.16638e+06	1.95838e+06	893998	1.88708e+06	1.26747e+06	2.05906e+06	957134	1.89054e+06		2.25037e+06
Q8FJ83	3-hydroxydecanoyl-[acyl-carrier-protein] dehydratase OS=Escherichia coli O6:H1 (strain CFT073 / ATCC 700928 / UPEC) OX=199310 GN=fabA PE=3 SV=3	0	84.304	47	10	142	10	172	19	6.57	302.79	10	metabolic process	cytoplasm	catalytic activity	Pf07977			fabA	Metabolic pathways; Fatty acid biosynthesis; Fatty acid metabolism	3	0	0.903	0.488759	0.436872	0.932491	0.884637	0.735943	42.1	68.34	64.66	122.5	139.5	38.1	34.97	8.54	9.23	1.63677e+08	7.43594e+07	8.79216e+07	7.99821e+07	6.66755e+07	8.92237e+07	1.02737e+08	9.16565e+07	8.29267e+07	7.5545e+07	2.8359e+07	2.43358e+07
A0A0H2V8H7	DNA-binding protein OS=Escherichia coli O6:H1 (strain CFT073 / ATCC 700928 / UPEC) OX=199310 GN=c2411 PE=3 SV=1	0	68.67	58	6	68	6	134	15	5.27	204.14	6	metabolic process;regulation of biological process		catalytic activity;DNA binding;protein binding	Pf00816, Pf10408		c2411	c2411		0	0	0.869	0.535045	0.456413	0.849358	0.908074	0.735943	22.07	44.82	44.64	108.2	124.9	67	11.82	6.23	18.36	40297624	3.10345e+07	2.67633e+07	3.23615e+07	2.69619e+07	3.85318e+07	3.6589e+07	3.19538e+07	3.05732e+07	3.4716e+07	2.39421e+07	1.5474e+07
A0A0H2V7Z8	Pyruvate kinase OS=Escherichia coli O6:H1 (strain CFT073 / ATCC 700928 / UPEC) OX=199310 GN=pykA PE=3 SV=1	0	412.331	76	33	626	33	527	56.9	7.21	1951.82	33	metabolic process		catalytic activity;metal ion binding	Pf00224, Pf02887		c2268	pykA	Metabolic pathways; Carbon metabolism; Pyruvate metabolism; Purine metabolism; Biosynthesis of amino acids; Glycolysis / Gluconeogenesis; Biosynthesis of antibiotics; Biosynthesis of secondary metabolites; Microbial metabolism in diverse environments	9	0	1.154	1.64745	2.00803	0.756021	0.916254	0.735943	35.74	53.91	60.67	82.4	72.5	145.1	12.88	6.76	13.32	2.48554e+08	2.95996e+08	3.23902e+08	2.98595e+08	2.83814e+08	2.53546e+08	2.7757e+08	2.42005e+08	2.67292e+08	2.45775e+08	5.37693e+08	6.5083e+08
P0AGG5	Thioredoxin 2 OS=Escherichia coli O6:H1 (strain CFT073 / ATCC 700928 / UPEC) OX=199310 GN=trxC PE=3 SV=1	0	30.874	52	5	52	5	139	15.5	5.17	110.79	5	cellular homeostasis;metabolic process;regulation of biological process;transport	cytoplasm	antioxidant activity;catalytic activity;metal ion binding	Pf00085, Pf00578, Pf08534, Pf13098, Pf13717, Pf13719, Pf13899, Pf13905, Pf14595		c3107	trxC		0	0	0.934	0.564972	0.493583	0.968867	0.922403	0.735943	35.43	37.08	31.08	96	129.7	74.3	50.4	46.22	17.98	1.95507e+07	1.19685e+07	6.29497e+06	9770187	4.57066e+06	1.99368e+07	1.57957e+07	4.4091e+06	8.6409e+06	1.22359e+07	8.01358e+06	6.67805e+06
A0A0H2VAK9	Hypothetical GST-like protein yccG OS=Escherichia coli O6:H1 (strain CFT073 / ATCC 700928 / UPEC) OX=199310 GN=yfcG PE=3 SV=1	0	19.538	23	4	8	4	215	24.5	7.3	23.5	4			protein binding	Pf00043, Pf02798, Pf13409, Pf13410, Pf13417, Pf14497		c2845	yfcG		0	0	1.799	1.4881	2.08333	0.0327463	0.93663	0.735943	67.56	70.47	4.06	117.7	59.9	122.4	15.15	55.04	9.41	3.72258e+06	3.84076e+06	3.70909e+06	5.06109e+06	3.99944e+06		323435	1.9766e+06	2.17185e+06	1.78568e+06		4381503
Q8FKA4	7-cyano-7-deazaguanine synthase OS=Escherichia coli O6:H1 (strain CFT073 / ATCC 700928 / UPEC) OX=199310 GN=queC PE=3 SV=1	0	47.803	45	6	51	6	231	25.4	6.06	70.39	6	metabolic process		catalytic activity;metal ion binding;nucleotide binding	Pf00733, Pf00764, Pf02568, Pf06508		c0560	ybaX	Metabolic pathways; Folate biosynthesis	2	0	0.832	0.553403	0.456204	0.64963	0.922403	0.738015	42.36	46.81	94.02	109.9	145.5	44.5	12.87	11.03	7.24	3.58938e+07	4.32358e+07	3.33137e+07	3.78436e+07	3.87446e+07	5.07305e+07	5.10449e+07	3.96459e+07	4.36196e+07	5.21142e+07	1.87732e+07	1.55481e+07
Q8FKE1	Anti-adapter protein IraP OS=Escherichia coli O6:H1 (strain CFT073 / ATCC 700928 / UPEC) OX=199310 GN=iraP PE=3 SV=1	0	86.497	58	5	97	5	86	10	4.92	373	5		cytoplasm		Pf10796		c0489	yaiB		0	0	0.688	0.639386	0.432526	0.171617	0.967219	0.738015	56.2	83.52	98.69	94.9	151.5	53.5	28.48	33.65	33.82	3.92657e+07	7.17275e+07	4.10517e+07	4.72703e+07	5.41488e+07	6.7413e+07	4.13735e+07	8.4955e+07	6.87e+07	1.02526e+08	32635204	2.21167e+07
A0A0H2VCS1	5-formyltetrahydrofolate cyclo-ligase OS=Escherichia coli O6:H1 (strain CFT073 / ATCC 700928 / UPEC) OX=199310 GN=ygfA PE=3 SV=1	0.001	5.389	7	1	1	1	248	28.7	9.63	2.39	1			catalytic activity;metal ion binding;nucleotide binding	Pf01812		c3493	ygfA	Metabolic pathways; One carbon pool by folate	2	0	0.01	100	2.7248	4.24902e-16	2.66707e-16	0.742042			6.35		80.5	219.5			6.05								131106				384076
P59664	Phenylalanine--tRNA ligase beta subunit OS=Escherichia coli O6:H1 (strain CFT073 / ATCC 700928 / UPEC) OX=199310 GN=pheT PE=3 SV=1	0	478.999	70	40	605	40	795	87.3	5.27	1885.85	40	metabolic process	cytoplasm	catalytic activity;metal ion binding;nucleotide binding;RNA binding	Pf01588, Pf03147, Pf03483, Pf03484					0	0	1.033	1.94553	1.99203	0.980122	0.815376	0.742627	33.37	47.14	46.21	78.2	70.7	151.1	12.9	11.21	11.76	184257462	2.04883e+08	2.36009e+08	1.9731e+08	1.68716e+08	1.80558e+08	2.12285e+08	1.68969e+08	1.79798e+08	1.46664e+08	4.227e+08	4.63345e+08
P0A7I5	Peptide chain release factor 3 OS=Escherichia coli O6:H1 (strain CFT073 / ATCC 700928 / UPEC) OX=199310 GN=prfC PE=3 SV=2	0	149.592	42	17	131	17	529	59.5	5.97	352.51	17	cell organization and biogenesis;metabolic process	cytoplasm	catalytic activity;nucleotide binding	Pf00009, Pf01926, Pf03144		c5456	prfC		0	0	0.983	1.68067	1.79856	0.998973	0.836083	0.742627	32.61	65.98	74.83	71.4	78.7	149.9	12.04	11.1	26.35	1.89955e+07	2.02836e+07	2.42318e+07	2.05239e+07	1.86801e+07	2.30716e+07	2.24977e+07	2.27007e+07	1.65502e+07	2.28614e+07	6.22379e+07	5.73079e+07
Q8FD59	Sialic acid transporter NanT 1 OS=Escherichia coli O6:H1 (strain CFT073 / ATCC 700928 / UPEC) OX=199310 GN=nanT1 PE=3 SV=2	0	15.656	9	3	14	3	496	53.5	9.41	21.41	3	transport	membrane	transporter activity	Pf00083, Pf07690			nanT		0	0	0.631	2.7933	1.84843	0.0480631	0.361514	0.745647	37.59	64.26	55.07	57.5	89.3	153.2	49.33	17.96	37.34	821393	3.99954e+06	5.03447e+06	3.68786e+06	2.61635e+06	7.96832e+06	5.11389e+06	5.50512e+06	4.95341e+06	5.95829e+06	1.2032e+07	1.55776e+07
Q8FJM0	DNA protection during starvation protein OS=Escherichia coli O6:H1 (strain CFT073 / ATCC 700928 / UPEC) OX=199310 GN=dps PE=3 SV=4	0	333.053	83	21	744	21	167	18.7	5.83	2010.72	21	cell organization and biogenesis;cellular homeostasis;metabolic process;response to stimulus	cytoplasm	catalytic activity;DNA binding;metal ion binding	Pf00210		c0898	dps		0	0	0.491	0.807754	0.435161	0.000254216	0.999983	0.745647	73.8	84.32	89.74	85.5	144	70.5	39.06	37.51	33.38	4.71389e+08	9.69195e+08	9.85974e+08	4.22556e+08	7.26921e+08	1.86759e+09	1.0926e+09	1.97535e+09	6.87195e+08	1.2665e+09	8.19398e+08	3.35576e+08
A0A0H2V9A4	Uncharacterized protein OS=Escherichia coli O6:H1 (strain CFT073 / ATCC 700928 / UPEC) OX=199310 GN=yfeX PE=4 SV=1	0	197.661	68	13	186	13	308	34	5.54	487.97	13	metabolic process		antioxidant activity;catalytic activity	Pf04261		c2965	yfeX		0	0	1.037	1.79533	1.98413	0.972249	0.86078	0.749555	44.54	75.68	68.43	160.6	47.4	92.1	60.71	97.1	48.38	653193397	1.94699e+08	3.88452e+08	1.7717e+08	1.61931e+08	5.92115e+07	3.12256e+08	1.88707e+08	4.07656e+07	2.23263e+07	6.29327e+07	2.26165e+08
Q8FJ69	Sulfurtransferase TusE OS=Escherichia coli O6:H1 (strain CFT073 / ATCC 700928 / UPEC) OX=199310 GN=tusE PE=3 SV=1	0	10.978	22	2	10	2	109	12.4	7.18	20.1	2	metabolic process	cytoplasm	catalytic activity	Pf04358		c1107	yccK	Sulfur relay system	1	0	0.876	2.1322	2.00803	0.915455	0.712829	0.749855	35.35	47.05	21.08	65.1	40.1	194.8	63.74	39.62	28.8	2.32691e+06	500941	3.00524e+06	1.39931e+06	804873		1.05407e+06	1.437e+06	642779	608443	2.73841e+06	5.54801e+06
A0A0H2V6R0	Cytochrome c-type protein OS=Escherichia coli O6:H1 (strain CFT073 / ATCC 700928 / UPEC) OX=199310 GN=torC PE=3 SV=1	0.015	2.672	5	1	1	1	406	45.3	8.03	3.72	1	metabolic process;transport	membrane	metal ion binding	Pf03264, Pf11261		c1132	torC	Two-component system	1	0	1.014	2.25734	2.22717	0.998973	0.746231	0.749855	50.1	56.24	26.35	78.1	67.1	154.8	64.21	16.03	21.84	352644	476478	716841	681568	1.42837e+06	731382	494875	662027	492113	542763	1.8955e+06	1.85957e+06
Q8FJX7	Glucosamine-6-phosphate deaminase OS=Escherichia coli O6:H1 (strain CFT073 / ATCC 700928 / UPEC) OX=199310 GN=nagB PE=3 SV=1	0	241.43	80	16	333	16	266	29.8	6.9	974.75	16	metabolic process		catalytic activity	Pf01182		c0753	nagB	Metabolic pathways; Amino sugar and nucleotide sugar metabolism	2	0	1.076	0.403551	0.436872	0.928064	0.750743	0.749855	53.93	70.07	67.88	133.3	122.2	44.5	34.34	27.33	39.44	1.4496e+08	1.83884e+08	2.23462e+08	2.85255e+08	3.06098e+08	2.50735e+08	1.87281e+08	1.33724e+08	1.90583e+08	2.72151e+08	1.79744e+08	8.07067e+07
A0A0H2V995	Cysteine synthase OS=Escherichia coli O6:H1 (strain CFT073 / ATCC 700928 / UPEC) OX=199310 GN=cysK PE=3 SV=1	0	214.758	68	17	335	17	327	34.9	6.06	1055.48	17	metabolic process		catalytic activity	Pf00291		c2948	cysK	Metabolic pathways; Carbon metabolism; Sulfur metabolism; Biosynthesis of amino acids; Biosynthesis of antibiotics; Biosynthesis of secondary metabolites; Microbial metabolism in diverse environments; Cysteine and methionine metabolism	8	0	1.188	1.60256	1.9802	0.66198	0.922403	0.749855	35.34	42.04	48.7	90	77.1	132.9	13.8	26.09	19.29	1.17506e+08	1.56858e+08	1.46573e+08	1.50092e+08	1.37676e+08	6.33379e+07	1.34412e+08	1.2476e+08	1.17083e+08	1.0429e+08	2.35168e+08	3.17311e+08
P0ADQ0	Protein YihD OS=Escherichia coli O6:H1 (strain CFT073 / ATCC 700928 / UPEC) OX=199310 GN=yihD PE=4 SV=1	0	102.536	78	9	145	9	89	10.3	5.26	406.59	9				Pf06288					0	0	1.208	1.31926	1.9802	0.622744	0.969753	0.749855	50.31	69.51	86.36	87	87.1	125.9	24.8	34.36	7.41	1.17763e+08	6.91233e+07	6.28684e+07	6.44349e+07	6.6843e+07	41513116	3.99216e+07	6.7743e+07	7.19283e+07	8.04255e+07	1.34678e+08	1.01567e+08
A0A0H2VCC3	Transposase insG for insertion sequence element IS4 OS=Escherichia coli O6:H1 (strain CFT073 / ATCC 700928 / UPEC) OX=199310 GN=c3703 PE=4 SV=1	0.066	1.584	3	1	4	1	449	51.2	9.64	0	1	metabolic process		catalytic activity;DNA binding	Pf01609, Pf13006		c3703	c3703		0	0	1.071	0.459559	0.498256	0.986467	0.753553	0.75149	29.69	23.97	20.62	111.8	130.6	57.5	18.05	14.97	17.23	2.26888e+06	2.87135e+06	2752424	2.13706e+06	1.7974e+06	2.12316e+06	2.63629e+06	1735505	2.27271e+06	2.32948e+06	1.16897e+06	1.48116e+06
A0A0H2VBV0	Arsenate reductase OS=Escherichia coli O6:H1 (strain CFT073 / ATCC 700928 / UPEC) OX=199310 GN=c3012 PE=3 SV=1	0	104.597	64	7	103	7	119	13.5	6.14	373	7	metabolic process		catalytic activity	Pf03960		c3012	c3012		0	0	1.067	1.37931	1.72117	0.949998	0.922403	0.75149	47.18	45.4	51.14	105.9	90.5	103.6	59.17	16.27	5.99	5.70812e+07	1.59746e+07	2.22293e+07	1.75183e+07	1.83489e+07	1.77133e+07	1.82837e+07	22361023	1.47706e+07	1.47575e+07	2.31011e+07	2.01706e+07
Q8FCJ1	Hemin import ATP-binding protein HmuV OS=Escherichia coli O6:H1 (strain CFT073 / ATCC 700928 / UPEC) OX=199310 GN=hmuV PE=3 SV=2	0	17.752	28	3	13	3	256	28.9	8.13	25.59	3	metabolic process;response to stimulus;transport	membrane	catalytic activity;DNA binding;nucleotide binding;transporter activity	Pf00005, Pf00488, Pf01926, Pf03193, Pf13173, Pf13207, Pf13304, Pf13476		c4318	hmuV	ABC transporters	1	0	1.176	4.25532	1.98413	0.89068	0.110579	0.753027	46.87	126.55	115.98	70.6	52.1	177.3	43.42	43.35	24.01	749753	3.0803e+06	2701118	3.20679e+06	3.34955e+06	2.26886e+06	2.32365e+06	3.41464e+06	2.98588e+06	792229	1.47179e+07	1.04401e+07
A0A0H2VD74	Putative DNA processing protein OS=Escherichia coli O6:H1 (strain CFT073 / ATCC 700928 / UPEC) OX=199310 GN=c4222 PE=3 SV=1	0.003	4.504	7	2	2	2	431	47.1	6.55	2.42	2				Pf02481		c4222	c4222		0	0		5.20833	2.20264		0.112364	0.753027		20.14	2.83	22.5	54.9	222.6			27.66			154811			391876					1.9196e+06	1.92489e+06
P62624	4-hydroxy-3-methylbut-2-enyl diphosphate reductase OS=Escherichia coli O6:H1 (strain CFT073 / ATCC 700928 / UPEC) OX=199310 GN=ispH PE=3 SV=1	0	68.169	44	9	62	9	316	34.8	5.3	143.07	9	metabolic process		catalytic activity;metal ion binding	Pf02401			ispH	Metabolic pathways; Biosynthesis of antibiotics; Terpenoid backbone biosynthesis; Biosynthesis of secondary metabolites	4	0	1.04	1.91205	1.76678	0.977106	0.68615	0.753027	43.74	52.02	61.51	80.8	77.4	141.8	6.24	8.85	7.94	1.89599e+07	1.69899e+07	1.93377e+07	1.70324e+07	1.67673e+07	1.95023e+07	16518587	1.48052e+07	1.5419e+07	1.69902e+07	3.33351e+07	3.52184e+07
A0A0H2V4I2	Putative integral membrane protein OS=Escherichia coli O6:H1 (strain CFT073 / ATCC 700928 / UPEC) OX=199310 GN=c0334 PE=4 SV=1	0	13.169	9	2	13	2	418	44.3	8.54	22.64	2	transport	membrane		Pf03611		c0334	ulaA	Ascorbate and aldarate metabolism; Metabolic pathways; Phosphotransferase system (PTS); Microbial metabolism in diverse environments	4	0	0.831	2.17865	2.15517	0.851426	0.715409	0.753027	62.24	31.53	31.9	68.7	70.7	160.7	28.97	43.89	24.36	625219	1166052	1.1288e+06		1.07101e+06	1.21975e+06	1.02801e+06	2.1493e+06			2.917e+06	3.88837e+06
Q8FL75	2-isopropylmalate synthase OS=Escherichia coli O6:H1 (strain CFT073 / ATCC 700928 / UPEC) OX=199310 GN=leuA PE=3 SV=3	0	790.621	88	42	1640	42	523	57.2	5.72	5525.92	42	metabolic process		catalytic activity	Pf00682, Pf08502				Metabolic pathways; Pyruvate metabolism; Valine, leucine and isoleucine biosynthesis; Biosynthesis of amino acids; 2-Oxocarboxylic acid metabolism; Biosynthesis of secondary metabolites	6	0	0.917	2.1097	1.95695	0.955276	0.750307	0.753027	38.98	58.23	65.06	66.5	76.6	156.9	9	19.24	7.61	8.12498e+08	9.2201e+08	9.21891e+08	8.39176e+08	7.53629e+08	6.3995e+08	1.09981e+09	1.00043e+09	8.69858e+08	8.98541e+08	2.0616e+09	2.21625e+09
A0A0H2V661	Glutamine transport ATP-binding protein glnQ OS=Escherichia coli O6:H1 (strain CFT073 / ATCC 700928 / UPEC) OX=199310 GN=glnQ PE=3 SV=1	0	55.888	42	9	55	9	240	26.7	6.35	119.34	9	transport		catalytic activity;nucleotide binding;transporter activity	Pf00005, Pf03193, Pf13191, Pf13207, Pf13304, Pf13476, Pf13555, Pf13558, Pf13671		c0894	glnQ	ABC transporters	1	0	0.973	1.65563	1.8622	0.997877	0.843012	0.753027	38.36	45.7	57.94	96.4	95	108.6	9.37	18.17	20.84	2.51231e+07	2.78253e+07	2.81777e+07	2.74372e+07	2.16282e+07	1.85658e+07	2.71066e+07	2.94723e+07	2.65657e+07	2.42469e+07	2.59084e+07	41526019
P0ADW9	Uncharacterized protein YheV OS=Escherichia coli O6:H1 (strain CFT073 / ATCC 700928 / UPEC) OX=199310 GN=yheV PE=4 SV=1	0	9.339	33	2	14	2	66	7.6	7.31	32.85	2				Pf09526		c4124	c4124		0	0	0.839	0.535332	0.514668	0.721356	0.861353	0.753027	10.22	15.42	20.67	106.8	136.1	57.2	6.01	17.5	14.28	3351088	3.26736e+06	2.88689e+06	3441713	2.80112e+06	5.5523e+06	4.00341e+06	3.71035e+06	3.62606e+06	3.38638e+06	2.04771e+06	1.77878e+06
Q8FCY3	Protein TusB OS=Escherichia coli O6:H1 (strain CFT073 / ATCC 700928 / UPEC) OX=199310 GN=tusB PE=3 SV=1	0	15.576	48	3	11	3	95	10.7	5.78	22.9	3	metabolic process	cytoplasm		Pf04077		c4117	yheL	Sulfur relay system	1	0	1.298	1.7762	2.21729	0.824579	0.895555	0.753027	45.05	50.37	30.14	83.9	71.1	144.9	43.51	16.01	41.11	1.35648e+06	1.18629e+06	524044	453310	740247	769342		695360	470508	628483	1.98561e+06	1.42459e+06
P0ACN8	HTH-type transcriptional repressor CytR OS=Escherichia coli O6:H1 (strain CFT073 / ATCC 700928 / UPEC) OX=199310 GN=cytR PE=3 SV=1	0	34.94	33	7	25	7	341	37.8	6.44	27.05	7	metabolic process;regulation of biological process		DNA binding	Pf00356, Pf00532, Pf13377, Pf13407		c4887	cytR		0	0	0.967	1.51515	1.75747	0.975052	0.895555	0.753027	43.86	39.1	48.13	55.7	68.2	176.1	24.21	28.98	18.45	5.75426e+06	3.54793e+06	7.23339e+06	6.00015e+06	5.10722e+06	5.30299e+06	7.00123e+06	8.04153e+06	9.83504e+06	5.68216e+06	1.71047e+07	2.47094e+07
A0A0H2VEE6	Oligopeptidase A OS=Escherichia coli O6:H1 (strain CFT073 / ATCC 700928 / UPEC) OX=199310 GN=prlC PE=3 SV=1	0	338.276	60	36	446	36	693	78.5	5.24	1154.8	36	metabolic process		catalytic activity;metal ion binding	Pf01432		c4297	prlC		0	0	1.206	1.62338	1.96078	0.611548	0.922403	0.753027	45.11	53.18	61.04	75.1	67.7	157.3	25.56	23.5	15.76	9.62531e+07	9.55776e+07	1.4141e+08	8.16015e+07	7.76767e+07	7.57899e+07	1.08005e+08	7.85135e+07	7.37069e+07	5.1072e+07	3.01462e+08	2.10433e+08
P69932	DnaA regulatory inactivator Hda OS=Escherichia coli O6:H1 (strain CFT073 / ATCC 700928 / UPEC) OX=199310 GN=hda PE=3 SV=2	0	15.293	16	3	14	3	233	26.6	5.52	26.88	3	metabolic process;regulation of biological process			Pf00308					0	0	0.905	0.582072	0.510986	0.914896	0.922403	0.753027	29.44	28.26	37.93	110	121	69	29.58	7.47	47.96	5.53663e+06	3.32636e+06	3.02265e+06	3.22109e+06	2.16945e+06	3.77545e+06	3.47972e+06	3.00331e+06	3.2257e+06	3.51687e+06	3.83887e+06
A0A0H2V6V3	Acyl carrier protein OS=Escherichia coli O6:H1 (strain CFT073 / ATCC 700928 / UPEC) OX=199310 GN=acpP PE=3 SV=1	0	67.502	51	3	100	3	83	9.6	4.7	271.19	3	metabolic process	cytoplasm		Pf00550		c1199	c1199		0	0	0.792	0.554631	0.444642	0.554365	0.92873	0.753027	28.28	33.16	36.89	107.5	131.4	61.1	10.87	6.31	23.31	4.88557e+07	58364379	5.29295e+07	5.83829e+07	4.4712e+07	6.69577e+07	6.6803e+07	6.46961e+07	5.2408e+07	5.80765e+07	2.37866e+07	2.79049e+07
Q8FCW8	Siroheme synthase OS=Escherichia coli O6:H1 (strain CFT073 / ATCC 700928 / UPEC) OX=199310 GN=cysG PE=3 SV=1	0	15.747	16	5	9	5	457	49.9	6.1	16.01	5	metabolic process		catalytic activity;nucleotide binding	Pf00590, Pf10414, Pf13241		c4144	cysG	Metabolic pathways; Porphyrin and chlorophyll metabolism; Biosynthesis of secondary metabolites	3	0	1.008	1.48148	2	0.998507	0.944928	0.753027	26.74	56.74	54.56	78.6	59.1	162.3	61.08	60.23	18.22	259349	2.19591e+06	1.03212e+06	2.68196e+06	1505146	729052	488471	2.0655e+06	2.17377e+06	1.17136e+06	2.71215e+06	3.8842e+06
P0A992	Fructose-bisphosphate aldolase class 1 OS=Escherichia coli O6:H1 (strain CFT073 / ATCC 700928 / UPEC) OX=199310 GN=fbaB PE=3 SV=2	0	207.895	76	21	280	21	350	38.1	6.73	718.65	21	metabolic process	cytoplasm	catalytic activity	Pf01791			c2623	Metabolic pathways; Carbon metabolism; Fructose and mannose metabolism; Pentose phosphate pathway; Biosynthesis of amino acids; Methane metabolism; Glycolysis / Gluconeogenesis; Biosynthesis of antibiotics; Biosynthesis of secondary metabolites; Microbial metabolism in diverse environments	10	0	1.437	1.44509	1.9685	0.124723	0.946332	0.753027	37.78	54.01	63.21	100.2	68.1	131.7	10.48	14.06	14.11	1.46111e+08	1.50918e+08	1.12664e+08	1.33621e+08	1.1463e+08	9.18754e+07	1.05487e+08	9.54011e+07	7.56696e+07	6.78557e+07	252563071	1.48538e+08
P0A8R5	Protein SlyX OS=Escherichia coli O6:H1 (strain CFT073 / ATCC 700928 / UPEC) OX=199310 GN=slyX PE=3 SV=1	0	14.935	26	1	10	1	72	8.2	4.92	36.24	1				Pf04102		c4122	slyX		0	0	0.842	0.628536	0.47081	0.860976	0.946332	0.753027	25.14	46.82	44.1	115.4	132	52.6	20.71	21.62	36.73	881728	1.44741e+06	1.05858e+06	1.27851e+06	1.13413e+06	1.46589e+06	1.39729e+06	1.05088e+06	1.3684e+06	1.8375e+06	705412	556989
P64520	Uncharacterized protein YodD OS=Escherichia coli O6:H1 (strain CFT073 / ATCC 700928 / UPEC) OX=199310 GN=yodD PE=4 SV=1	0	48.826	85	4	62	4	75	8.6	4.7	205.57	4				Pf10733					0	0	0.539	0.937207	0.49776	0.00392605	0.999983	0.753027	69.2	51.07	48.49	90.5	139.9	69.6	26.94	43.47	33.83	9.72326e+06	7.925e+06	5.28034e+06	7.30848e+06	1.02338e+07	9.57019e+06	9.12913e+06	2.31918e+07	1.52558e+07	1.15584e+07	7.11845e+06	4.04831e+06
P0AAP4	Transcriptional repressor FrmR OS=Escherichia coli O6:H1 (strain CFT073 / ATCC 700928 / UPEC) OX=199310 GN=frmR PE=3 SV=1	0	26.348	54	4	53	4	91	10.3	6.11	127.89	4	metabolic process;regulation of biological process	cytoplasm	DNA binding;metal ion binding	Pf02583					0	0	1.101	0.502008	0.500751	0.920413	0.83442	0.754435	24.17	21.9	29.06	128.2	107.9	63.9	5.89	21.68	13.22	1.98155e+07	1.61307e+07	1.5706e+07	1.66962e+07	1.59133e+07	1.82315e+07	1.41025e+07	1.30339e+07	1.27249e+07	2.00813e+07	11706782	7102600
P0AC54	Glucose-6-phosphate 1-dehydrogenase OS=Escherichia coli O6:H1 (strain CFT073 / ATCC 700928 / UPEC) OX=199310 GN=zwf PE=3 SV=1	0	191.823	64	24	271	24	491	55.7	5.76	709.82	24	metabolic process		catalytic activity;nucleotide binding	Pf00479, Pf02781		c2265	zwf	Metabolic pathways; Carbon metabolism; Pentose phosphate pathway; Glutathione metabolism; Biosynthesis of antibiotics; Biosynthesis of secondary metabolites; Microbial metabolism in diverse environments	7	0	1.055	1.81159	1.94932	0.95824	0.855435	0.754975	38.61	56.41	47.89	84.2	68.2	147.7	13.7	18.52	15.75	9.0412e+07	9.6626e+07	9.30001e+07	7.70684e+07	6.34748e+07	6.77976e+07	9.2035e+07	9.25972e+07	6.21695e+07	6.30145e+07	1.81073e+08	2.06921e+08
P0ACK6	Deoxyribose operon repressor OS=Escherichia coli O6:H1 (strain CFT073 / ATCC 700928 / UPEC) OX=199310 GN=deoR PE=3 SV=1	0	11.861	15	3	6	3	252	28.5	7.69	13.5	3	metabolic process;regulation of biological process		DNA binding	Pf00455, Pf08220		c0925	deoR		0	0	0.804	2.51256	2.0284	0.738362	0.507912	0.755414	39.12	87.83	87.37	81	36.2	182.8	48.68	73.03	76.61	1.84684e+06	2.25596e+06	420088	2.69152e+06	1.48917e+06	683122	2.75723e+06	501947	1.75885e+06	713771
P0A7H7	Recombination protein RecR OS=Escherichia coli O6:H1 (strain CFT073 / ATCC 700928 / UPEC) OX=199310 GN=recR PE=3 SV=1	0	27.414	32	4	12	4	201	21.9	5.25	25.01	4	metabolic process;response to stimulus		DNA binding;metal ion binding	Pf01751, Pf02132, Pf13662				Homologous recombination	1	0	0.975	0.503271	0.508647	0.988846	0.82485	0.755414	23.2	24.32	38.8	94	122.6	83.5	12.61	26.06	16.56	2.32709e+06	2.64021e+06	1.88784e+06	2.25097e+06	2.21763e+06	3.14076e+06	1.5728e+06	2179784	2.67376e+06	2.9188e+06	2.81863e+06	1.79049e+06
A0A0H2V651	Putative minor F1C fimbrial subunit OS=Escherichia coli O6:H1 (strain CFT073 / ATCC 700928 / UPEC) OX=199310 GN=sfaD PE=4 SV=1	0	15.261	15	2	6	2	174	19.1	5.88	13.07	2				Pf00419		c1240	sfaD		0	0	0.952	0.403226	0.506586	0.968867	0.627404	0.755817	14.5	23.77	50.49	107.7	149.6	42.7	33.05	43.48	29.82	2.28447e+06		1595989	3121408		1.50839e+06			2.69534e+06	3.60131e+06	1.03538e+06
A0A0H2V5H1	Nucleoside-specific channel-forming protein Tsx OS=Escherichia coli O6:H1 (strain CFT073 / ATCC 700928 / UPEC) OX=199310 GN=tsx PE=3 SV=1	0	23.758	13	3	20	3	310	35.5	6.28	43.91	3	transport	membrane	transporter activity	Pf03502		c0521	tsx		0	0	1.156	0.515464	0.527983	0.886009	0.829839	0.755817	48.13	40.49	38.56	137.9	105.5	56.6	18.99	29.83	17.59	8.37144e+06	8.77968e+06	5.60061e+06	7.86522e+06	5.32022e+06	6.6515e+06	9.43413e+06	4.86906e+06	4.18973e+06	5535244	5.12176e+06	3.12247e+06
P0A3B1	50S ribosomal subunit assembly factor BipA OS=Escherichia coli O6:H1 (strain CFT073 / ATCC 700928 / UPEC) OX=199310 GN=bipA PE=3 SV=1	0	231.619	47	24	302	24	607	67.3	5.33	763.1	24			catalytic activity;nucleotide binding	Pf00009, Pf00679, Pf03144		c4820	yihK		0	0	0.917	2.14592	1.94175	0.954894	0.73768	0.758906	36.95	33.54	43.27	70	76	153.9	11.93	11.08	12.91	9.02382e+07	6.90362e+07	7.70494e+07	6.3462e+07	5.94102e+07	8.07923e+07	7.65482e+07	8.38991e+07	6.06072e+07	6.3766e+07	2.01531e+08	1.9921e+08
Q8FL61	Protein translocase subunit SecA OS=Escherichia coli O6:H1 (strain CFT073 / ATCC 700928 / UPEC) OX=199310 GN=secA PE=3 SV=1	0	414.497	57	40	392	39	901	101.9	5.64	1091.7	40	transport	cytoplasm;membrane	metal ion binding;nucleotide binding	Pf01043, Pf02810, Pf07516, Pf07517		c0116	secA	Bacterial secretion system; Protein export; Quorum sensing	3	0	1.045	1.87266	1.93798	0.972249	0.835103	0.759266	41.08	54.86	55.19	72	69.1	158.9	28.08	17.92	23.48	5.81941e+07	8.79063e+07	1.07424e+08	6.67754e+07	6.18853e+07	5.691e+07	7.04203e+07	8.4818e+07	6.03155e+07	5.67131e+07	2.75373e+08	1.64298e+08
A0A0H2VA75	Putative protease yegQ OS=Escherichia coli O6:H1 (strain CFT073 / ATCC 700928 / UPEC) OX=199310 GN=yegQ PE=4 SV=1	0	85.939	37	11	57	11	453	51.1	6.19	159.96	11	metabolic process		catalytic activity	Pf01136		c2611	yegQ		0	0	1.151	1.53846	1.68919	0.849358	0.876671	0.759998	47.67	66.38	71.3	73.5	91.5	135	23.79	22.8	27.16	1.55504e+07	9.48782e+06	1.47224e+07	8.71683e+06	1.03118e+07	1.05485e+07	1.48774e+07	1.48304e+07	1.30327e+07	8.27405e+06	2.13647e+07	3.12645e+07
P0AC60	Glutaredoxin 2 OS=Escherichia coli O6:H1 (strain CFT073 / ATCC 700928 / UPEC) OX=199310 GN=grxB PE=3 SV=1	0	199.904	75	15	306	15	215	24.3	7.96	871.82	15	cellular homeostasis;metabolic process;regulation of biological process;transport	cytosol	catalytic activity;protein binding	Pf00462, Pf02798, Pf04399, Pf13409, Pf13417		c1331	grxB		0	0	1.265	0.306185	0.448029	0.444933	0.507912	0.761892	46.14	70.02	78.96	129.8	111.9	58.3	18.48	24.24	11.64	2.32391e+08	2.51068e+08	3.48669e+08	3.04864e+08	2.55787e+08	2.92457e+08	1.86644e+08	1.47964e+08	2.32444e+08	2.28025e+08	1.56825e+08	1.38425e+08
A0A0H2V9G2	Glycine cleavage system transcriptional repressor OS=Escherichia coli O6:H1 (strain CFT073 / ATCC 700928 / UPEC) OX=199310 GN=gcvR PE=4 SV=1	0	22.665	27	3	12	3	212	23.3	5.69	28.98	3	regulation of biological process			Pf13740		c3007	gcvR		0	0	1.226	1.71233	2.1322	0.909537	0.898361	0.761892	56.67	65.76	56.37	70.8	71.5	157.7	26.27	46.42	29.79	1.09135e+06		947297	683223	1.186e+06	1.91676e+06	558986	895807	1.58438e+06	928792	1.51929e+06	1.42556e+06
A0A0H2V4A0	Lipoprotein OS=Escherichia coli O6:H1 (strain CFT073 / ATCC 700928 / UPEC) OX=199310 GN=yaeC PE=3 SV=1	0	282.91	74	16	525	16	270	29.3	5.29	1853.54	16	transport		transporter activity	Pf03180, Pf04069, Pf09084		c0238	metQ	ABC transporters	1	0	0.74	0.610501	0.448029	0.340621	0.949995	0.761892	29.04	64.27	74.33	98.7	129.4	71.8	7.97	12.13	24.63	3.96704e+08	4.20463e+08	4.07441e+08	4.34045e+08	3.29247e+08	5.4633e+08	5.47691e+08	4.39017e+08	5.28604e+08	5.93825e+08	2.05031e+08	3.763e+08
A0A0H2VB41	Sigma-E factor Regulatory protein rseB OS=Escherichia coli O6:H1 (strain CFT073 / ATCC 700928 / UPEC) OX=199310 GN=rseB PE=3 SV=1	0	66.502	30	8	69	8	318	35.7	8.57	178.03	8				Pf03888		c3095	rseB		0	0	0.845	0.625782	0.493097	0.800081	0.946332	0.763535	34.01	34.01	52.05	98.6	152	49.4	29.28	15.21	14.77	2.13105e+07	1.45247e+07	1.22103e+07	2.60488e+07	1.49425e+07	2.69242e+07	2.57901e+07	2.11871e+07	1.83785e+07	2.75395e+07	9.18497e+06	9.21001e+06
A0A0H2V813	Protease 4 OS=Escherichia coli O6:H1 (strain CFT073 / ATCC 700928 / UPEC) OX=199310 GN=sppA PE=3 SV=1	0	47.837	17	6	51	6	618	67.2	6.2	121.14	6	metabolic process	membrane	catalytic activity	Pf00574, Pf01343		c2170	sppA		0	0	1.023	0.490918	0.505306	0.991787	0.818589	0.76603	42.65	80.45	98.5	111.1	111.1	77.9	9.45	8.76	15.85	1.82799e+07	1.48342e+07	1.29155e+07	1.50682e+07	1.45313e+07	1.52958e+07	1.47346e+07	1.47636e+07	1.12868e+07	1.43947e+07	1.29608e+07	1.03426e+07
A0A0H2VDK3	SelB translation factor OS=Escherichia coli O6:H1 (strain CFT073 / ATCC 700928 / UPEC) OX=199310 GN=selB PE=4 SV=1	0	68.206	29	11	51	11	614	68.8	6.67	110.98	11	metabolic process;regulation of biological process	cytoplasm	catalytic activity;nucleotide binding;RNA binding	Pf00009, Pf01926, Pf03144, Pf09106, Pf09107, Pf10662		c4411	selB		0	0	1.083	1.73611	1.75747	0.958614	0.826522	0.76603	47.95	40.8	65.3	116.5	80.1	103.4	22.6	27.81	36.1	1.3712e+07	8.13485e+06	9.95587e+06	7.06105e+06	8.52396e+06	6.62254e+06	7.70439e+06	7.60863e+06	5.90508e+06	3.18749e+06	1.90371e+07	9.09514e+06
A0A0H2V9P9	MFS domain-containing protein OS=Escherichia coli O6:H1 (strain CFT073 / ATCC 700928 / UPEC) OX=199310 GN=ydeF PE=4 SV=1	0.05	1.77	2	1	2	1	395	42.7	9.39	0	1	transport	membrane		Pf07690		c1962	ydeF		0	0	1.03	0.539374	0.467727	0.998973	0.922403	0.76603	77.23	45.17	45.67	116.7	116.5	66.8	87.38	46.43	35.2	644950	142988		158621	121943	317011	129744	137917	138052	305742	172493	67767.2
A0A0H2V4U0	Periplasmic serine endoprotease DegP-like OS=Escherichia coli O6:H1 (strain CFT073 / ATCC 700928 / UPEC) OX=199310 GN=htrA PE=3 SV=1	0	349.948	73	27	511	27	474	49.3	8.56	1499.98	27	metabolic process		catalytic activity;protein binding	Pf00089, Pf00595, Pf10459, Pf13180, Pf13365		c0197	htrA	Two-component system; Cationic antimicrobial peptide (CAMP) resistance	2	0	1.291	1.4771	1.92678	0.383724	0.943175	0.76603	63.03	66.87	67.55	93.8	64.5	141.7	34.95	33.88	25.77	4.43989e+08	1.91327e+08	2.35662e+08	3.21698e+08	4.20024e+08	2.23889e+08	1.55652e+08	1.81176e+08	2.40488e+08	3.37258e+08	7.76712e+08	8.13941e+08
P0A7D2	Peptidyl-tRNA hydrolase OS=Escherichia coli O6:H1 (strain CFT073 / ATCC 700928 / UPEC) OX=199310 GN=pth PE=3 SV=1	0	31.781	34	5	47	5	194	21.1	9	102.62	5		cytoplasm	catalytic activity	Pf01195		c1662	pth		0	0	0.87	0.606061	0.513875	0.858053	0.943175	0.76603	56.42	48.7	59.14	111.1	137.7	51.3	25.83	35.5	40.19	1.03769e+07	1.2804e+07	1.3087e+07	1.86192e+07	1.62262e+07	2.47013e+07	9.91306e+06	1.14954e+07	15097277	1.83197e+07	1.16932e+07	5.01486e+06
Q8FFU0	Probable endonuclease 4 OS=Escherichia coli O6:H1 (strain CFT073 / ATCC 700928 / UPEC) OX=199310 GN=nfo PE=3 SV=1	0	35.232	31	7	35	7	285	31.4	5.73	67.97	7	metabolic process;response to stimulus		catalytic activity;DNA binding;metal ion binding	Pf01261		c2694	nfo	Base excision repair	1	0	1.202	1.27714	1.79211	0.765764	0.954449	0.76603	22.99	33.06	53.9	107.9	71.2	120.9	19.8	15.15	17	7.04608e+06	5.49173e+06	8.85435e+06	8.25245e+06	7.95374e+06	4.63926e+06	5.5183e+06	6.64762e+06	4.95383e+06	4.98522e+06	8.76086e+06	9.96549e+06
P0A9F4	HTH-type transcriptional regulator CysB OS=Escherichia coli O6:H1 (strain CFT073 / ATCC 700928 / UPEC) OX=199310 GN=cysB PE=3 SV=1	0	127.631	53	12	140	12	324	36.1	7.42	332.24	12	metabolic process;regulation of biological process	cytoplasm	DNA binding	Pf00126, Pf03466		c1742	cysB		0	0	0.796	0.640615	0.45106	0.604877	0.967219	0.76603	36.25	54.99	46.8	103.1	158.9	38	17.26	19.15	11.03	5.69175e+07	7.40823e+07	5.64972e+07	6.89242e+07	4.55939e+07	9.91722e+07	8.31706e+07	8.19898e+07	81038083	1.18771e+08	2.62955e+07	2.15998e+07
A0A0H2V6J8	Anaerobic dimethyl sulfoxide reductase chain A OS=Escherichia coli O6:H1 (strain CFT073 / ATCC 700928 / UPEC) OX=199310 GN=dmsA PE=3 SV=1	0	14.313	2	1	5	1	814	90.4	6.83	15.42	1	metabolic process		catalytic activity;metal ion binding	Pf00384, Pf01568, Pf04879		c1031	dmsA	Sulfur metabolism	1	0	0.438	1.10132	0.489716	0.00193568	0.999983	0.76603	51.76	45.55	46.04	72.6	154.7	72.7	41.25	37.17	18.4	1.08979e+06	574022	414069	995521	1172003	2.93861e+06	1.48372e+06	987467	1.93242e+06	2.15045e+06	1.3907e+06	1.07542e+06
P0A8N8	Elongation factor P--(R)-beta-lysine ligase OS=Escherichia coli O6:H1 (strain CFT073 / ATCC 700928 / UPEC) OX=199310 GN=epmA PE=3 SV=1	0	17.42	12	3	18	3	325	37	5.2	28.43	3	metabolic process	cytoplasm	catalytic activity;nucleotide binding	Pf00152			yjeA		0	0	1.31	0.822368	1.75439	0.534588	0.999983	0.76603	39.76	73.09	88.44	57	60.4	182.6	40.9	45.34	8.36	1.87204e+06	4.26114e+06	2.79758e+06	5.55896e+06	4.68618e+06	4187545	4.61416e+06	1.18445e+06	5.85744e+06	5.35822e+06	1.70213e+07	1.55744e+07
Q8FFK0	NADH-quinone oxidoreductase subunit H OS=Escherichia coli O6:H1 (strain CFT073 / ATCC 700928 / UPEC) OX=199310 GN=nuoH PE=3 SV=1	0	11.976	10	3	12	3	325	36.2	7.4	13.41	3	metabolic process	membrane	catalytic activity	Pf00146		c2823	nuoH	Metabolic pathways; Oxidative phosphorylation	2	0	0.677	2.80899	1.91205	0.190905	0.452868	0.770065	32.5	28.65	37.16	54.9	61.3	183.8	46.26	30.15	37.84	1.06718e+06	1.24898e+06	3.31023e+06	2.4555e+06	2.10424e+06	4.17504e+06	2.63389e+06	1984424	3.32014e+06	2.13459e+06	9.87556e+06	8.47917e+06
A0A0H2VEH7	Uncharacterized protein OS=Escherichia coli O6:H1 (strain CFT073 / ATCC 700928 / UPEC) OX=199310 GN=c4882 PE=4 SV=1	0.06	1.643	4	1	2	1	168	19.2	7.83	0	1						c4882	c4882		0	0	1.268	1.90476	2.43309	0.91199	0.898361	0.770065	13.74	19.47	13.73	81	63.9	155.1	13.83	8.32	19.94				230078	250878	191108				196800	552305	523723
Q8FG47	Histidine biosynthesis bifunctional protein HisIE OS=Escherichia coli O6:H1 (strain CFT073 / ATCC 700928 / UPEC) OX=199310 GN=hisI PE=3 SV=1	0	60.194	46	4	44	4	203	22.8	5.29	133.9	4	metabolic process	cytoplasm	catalytic activity;nucleotide binding	Pf01502, Pf01503		c2553	hisI	Histidine metabolism; Metabolic pathways; Biosynthesis of amino acids; Biosynthesis of secondary metabolites	4	0	1.059	1.68919	1.72414	0.970254	0.802995	0.770232	57.88	61.4	57.33	74	76.6	149.4	23.41	45.02	24.27	1.5013e+07	1.00184e+07	1.90515e+07	1.47598e+07	1.57788e+07	6.69225e+06	1.53324e+07	2.05171e+07	1.76659e+07	8.18409e+06	2.35762e+07	3.35031e+07
P0A8G7	NAD(P)H dehydrogenase (quinone) OS=Escherichia coli O6:H1 (strain CFT073 / ATCC 700928 / UPEC) OX=199310 GN=c1140 PE=3 SV=2	0	174.288	70	11	481	11	198	20.8	5.86	1334.99	11	metabolic process		catalytic activity;nucleotide binding	Pf00258, Pf02525, Pf03358, Pf12724		c1140	wrbA	Ubiquinone and other terpenoid-quinone biosynthesis; Biosynthesis of secondary metabolites	2	0	1.927	0.215146	0.453926	0.000481942	0.231952	0.77336	39.13	77.32	70.59	169.5	80.1	50.4	14.42	13.46	11.14	7.18684e+08	4.93722e+08	4.57966e+08	5.71556e+08	5.47506e+08	3.26885e+08	2.71079e+08	2.48033e+08	2.29469e+08	3.1113e+08	2.09243e+08	1.53714e+08
A0A0H2V9T0	ATP-dependent RNA helicase SrmB OS=Escherichia coli O6:H1 (strain CFT073 / ATCC 700928 / UPEC) OX=199310 GN=srmB PE=3 SV=1	0	129.131	36	12	156	12	444	49.9	9.25	433.86	12	cell organization and biogenesis	cytoplasm	catalytic activity;nucleotide binding	Pf00270, Pf00271		c3100	srmB		0	0	0.966	2.04082	1.90476	0.992319	0.768012	0.77336	29.95	37.67	47.18	107	134.3	58.6	14.92	30.2	31.73	1.24365e+08	1.02184e+08	7.70691e+07	9.66122e+07	1.02684e+08	1.70455e+08	98518963	1.25529e+08	1.19375e+08	6.75061e+07	1.17471e+08	6.14147e+07
A0A0H2VAH0	DNA gyrase subunit A OS=Escherichia coli O6:H1 (strain CFT073 / ATCC 700928 / UPEC) OX=199310 GN=gyrA PE=3 SV=1	0	185.435	34	23	169	23	875	96.9	5.2	356.79	23	metabolic process	chromosome;cytoplasm	catalytic activity;DNA binding;nucleotide binding	Pf00521, Pf03989		c2773	gyrA		0	0	0.907	2.06612	1.88324	0.920413	0.734906	0.77403	42.77	41.84	45.11	67.6	72.3	160.2	14.32	27.87	12.61	4.75334e+07	3.10167e+07	3.85307e+07	3.39106e+07	3.00352e+07	3.66973e+07	4.08976e+07	4.60423e+07	2.68742e+07	2.07735e+07	9.83357e+07	9.02113e+07
A0A0H2VE92	Gluconokinase OS=Escherichia coli O6:H1 (strain CFT073 / ATCC 700928 / UPEC) OX=199310 GN=gntK PE=3 SV=1	0	81.609	52	6	130	6	163	18.1	6.39	422.07	6	metabolic process		catalytic activity;nucleotide binding	Pf01202		c4225	gntK	Metabolic pathways; Carbon metabolism; Pentose phosphate pathway; Biosynthesis of antibiotics; Biosynthesis of secondary metabolites; Microbial metabolism in diverse environments	6	0	1.072	0.412882	0.454959	0.937441	0.76069	0.77403	23.46	84.71	84.63	137.3	127.9	34.8	3.79	8.81	14.31	1.02121e+08	8.57328e+07	9.22427e+07	8.85902e+07	8.17972e+07	9.45378e+07	8.52409e+07	7.11484e+07	8.01155e+07	7.42658e+07	2.83022e+07	2.4464e+07
Q8FL89	L-arabinose isomerase OS=Escherichia coli O6:H1 (strain CFT073 / ATCC 700928 / UPEC) OX=199310 GN=araA PE=3 SV=1	0	341.786	67	27	477	27	500	56.1	6.42	1416.32	27	metabolic process	cytoplasm	catalytic activity;metal ion binding	Pf02610, Pf11762		c0074	araA	Metabolic pathways; Pentose and glucuronate interconversions	2	0	1.096	1.60514	1.90114	0.91199	0.922403	0.77403	54.63	61.21	67.92	78.5	70.6	150.8	15.55	20.12	11.08	1.85675e+08	2.2158e+08	2.6256e+08	2.19855e+08	1.88538e+08	1.42645e+08	2.31448e+08	1.90217e+08	1.99347e+08	1.48856e+08	5.1703e+08	4.63137e+08
A0A0H2VAH7	Glycerophosphoryl diester phosphodiesterase, periplasmic OS=Escherichia coli O6:H1 (strain CFT073 / ATCC 700928 / UPEC) OX=199310 GN=glpQ PE=4 SV=1	0	204.415	70	21	273	21	358	40.8	5.82	677.11	21	metabolic process		catalytic activity	Pf03009		c2780	glpQ	Glycerophospholipid metabolism	1	0	0.806	0.584454	0.454545	0.619136	0.946332	0.77403	39.82	49.31	60.58	92.3	144	63.7	27.17	22.62	13.62	1.63539e+08	224226123	1.10624e+08	1.94063e+08	1.28442e+08	1.8347e+08	2.38553e+08	2.65986e+08	2.44784e+08	1.51745e+08	9.34201e+07	1.06578e+08
P0A9R8	Cell division ATP-binding protein FtsE OS=Escherichia coli O6:H1 (strain CFT073 / ATCC 700928 / UPEC) OX=199310 GN=ftsE PE=3 SV=1	0	74.806	59	8	35	8	222	24.4	9.33	122.27	8	cell division	membrane	catalytic activity;nucleotide binding	Pf00005, Pf03193, Pf13304, Pf13555		c4256	ftsE	ABC transporters	1	0	0.85	0.65445	0.513084	0.782084	0.949995	0.77403	43.5	49.22	54.34	115.8	145.2	39	22.11	26.91	56.44	9.88346e+06	1.15946e+07	1.02679e+07	1.59751e+07	1.26113e+07	1.99958e+07	1.04871e+07	1.04049e+07	1.34797e+07	1.48759e+07	9.09124e+06	2.22121e+06
Q8CVL9	sn-glycerol-3-phosphate-binding periplasmic protein UgpB OS=Escherichia coli O6:H1 (strain CFT073 / ATCC 700928 / UPEC) OX=199310 GN=ugpB PE=3 SV=1	0	100.817	49	14	99	14	438	48.5	6.95	235.13	14	transport		transporter activity	Pf01547, Pf13416		c4242	ugpB	ABC transporters	1	0	1.27	0.395883	0.479386	0.424369	0.711778	0.775202	45.88	56.81	66.39	124.9	118.8	56.4	17.32	10.55	15.71	53410058	6.01616e+07	4.13508e+07	5.86462e+07	3.82091e+07	4.79624e+07	4.92864e+07	3.72034e+07	3.73391e+07	4.48449e+07	2.75164e+07	25138666
Q8FCU4	Phosphoenolpyruvate carboxykinase (ATP) OS=Escherichia coli O6:H1 (strain CFT073 / ATCC 700928 / UPEC) OX=199310 GN=pckA PE=3 SV=2	0	367.185	76	32	509	32	540	59.6	5.71	1405.65	32	metabolic process	cytoplasm	catalytic activity;metal ion binding;nucleotide binding	Pf01293				Metabolic pathways; Carbon metabolism; Pyruvate metabolism; Glycolysis / Gluconeogenesis; Biosynthesis of antibiotics; Biosynthesis of secondary metabolites; Microbial metabolism in diverse environments; Citrate cycle (TCA cycle)	8	0	0.98	1.97628	1.89753	0.998973	0.801957	0.7763	41.53	50.63	56.23	69.2	78.3	152.5	13.16	14.57	9.84	1.59228e+08	1.86558e+08	1.79304e+08	1.54704e+08	1.27242e+08	1.37782e+08	2.0388e+08	1.69695e+08	1.59197e+08	1.47077e+08	3.62594e+08	3.92032e+08
A0A0H2VBE4	Galactarate dehydratase (L-threo-forming) OS=Escherichia coli O6:H1 (strain CFT073 / ATCC 700928 / UPEC) OX=199310 GN=yhaG PE=3 SV=1	0	60.384	24	8	26	8	523	56.4	5.82	75.79	8	metabolic process		catalytic activity	Pf04295, Pf08666		c3883	yhaG	Ascorbate and aldarate metabolism	1	0	1.303	2.00401	1.89036	0.728176	0.712829	0.781837	31.39	79.11	50.66	50.9	14.2	234.9	56.39	48.52	40.05		4.61233e+06	2.12945e+06	1.9489e+06	1.3056e+06	907588	575318	323136	458017	1.0967e+06	1.10887e+07	2.08773e+07
P0A9G7	Isocitrate lyase OS=Escherichia coli O6:H1 (strain CFT073 / ATCC 700928 / UPEC) OX=199310 GN=aceA PE=3 SV=1	0	198.407	58	19	182	19	434	47.5	5.31	578.12	19	metabolic process	extracellular	catalytic activity;metal ion binding	Pf00463, Pf03495, Pf13714				Metabolic pathways; Carbon metabolism; Glyoxylate and dicarboxylate metabolism; Biosynthesis of secondary metabolites; Microbial metabolism in diverse environments	5	0	0.711	2.49377	1.88324	0.231981	0.599872	0.784348	46.73	72.79	63.06	57.1	87.1	155.8	21.48	38.09	38.87	4.67921e+07	7.81883e+07	5.66236e+07	6.99111e+07	5.57399e+07	3.50283e+07	9.51769e+07	9.89478e+07	9.01297e+07	5.55715e+07	1.44388e+08	1.43427e+08
A0A0H2VD51	Bifunctional aspartokinase/homoserine dehydrogenase OS=Escherichia coli O6:H1 (strain CFT073 / ATCC 700928 / UPEC) OX=199310 GN=metL PE=3 SV=1	0	273.046	50	33	253	33	810	88.8	5.58	774.8	33	metabolic process		catalytic activity;nucleotide binding	Pf00696, Pf00742, Pf03447		c4893	metL	Metabolic pathways; Glycine, serine and threonine metabolism; Biosynthesis of amino acids; Biosynthesis of antibiotics; Biosynthesis of secondary metabolites; Microbial metabolism in diverse environments; Monobactam biosynthesis; Lysine biosynthesis; Cysteine and methionine metabolism	9	0	0.848	2.34742	1.88679	0.783338	0.66054	0.784348	41.7	60.67	56.63	66.9	75.5	157.6	20.12	13.61	22.4	6.96764e+07	8.03757e+07	1.05477e+08	7.98782e+07	6.40614e+07	7.49514e+07	1.03899e+08	9.52028e+07	8.21414e+07	7.53902e+07	1.69257e+08	2.61888e+08
A0A0H2VBI6	Putative oxidoreductase yhhX OS=Escherichia coli O6:H1 (strain CFT073 / ATCC 700928 / UPEC) OX=199310 GN=yhhX PE=4 SV=1	0	53.706	26	6	45	6	345	38.7	6.48	117.48	6	metabolic process		catalytic activity;nucleotide binding	Pf01408, Pf02894, Pf03447		c4229	yhhX		0	0	0.989	1.68634	1.63399	0.998973	0.785168	0.784348	32.32	30.01	22.8	67.9	76.5	155.7	40.09	30.6	21.2	1.13054e+07	6.87378e+06	1.9602e+07	1.05136e+07	1.10886e+07	7.93127e+06	1.25314e+07	1.14179e+07	1.28214e+07	6.02692e+06	2.84485e+07	1.60154e+07
Q8FE69	N(4)-acetylcytidine amidohydrolase OS=Escherichia coli O6:H1 (strain CFT073 / ATCC 700928 / UPEC) OX=199310 GN=yqfB PE=3 SV=1	0	47.291	47	6	36	6	103	12	4.74	66.16	6				Pf04266		c3481	yqfB		0	0	1.115	0.487092	0.521648	0.912477	0.815864	0.784348	48.38	49.51	49.65	117.5	134.1	48.5	108.02	31.18	17.84	7.4107e+07	8.5467e+06	1.68342e+07	13951085	8.58469e+06	1.6203e+07	1.79788e+07	1.53072e+07	8.11739e+06	8467644	6.92001e+06	6.20475e+06
P0A856	Tol-Pal system protein TolB OS=Escherichia coli O6:H1 (strain CFT073 / ATCC 700928 / UPEC) OX=199310 GN=tolB PE=3 SV=1	0	273.777	60	18	357	18	430	45.9	7.59	1085.17	18	metabolic process;transport		catalytic activity;protein binding	Pf00930, Pf02897, Pf04052, Pf07676, Pf14583					0	0	0.939	0.488043	0.460193	0.98039	0.884637	0.784348	36.73	48.83	48.51	119.3	117.8	63	14.86	24.24	18.63	2.85731e+08	2.28311e+08	1.7987e+08	2.73497e+08	2.25611e+08	2.78858e+08	2.0765e+08	1.77423e+08	2.26353e+08	3.14757e+08	1.62798e+08	1.02199e+08
P0A9Y0	Cold shock protein CspA OS=Escherichia coli O6:H1 (strain CFT073 / ATCC 700928 / UPEC) OX=199310 GN=cspA PE=3 SV=2	0	76.295	86	9	168	6	70	7.4	5.95	486.36	9	metabolic process;regulation of biological process	cytoplasm	DNA binding	Pf00313, Pf08206	23335706; 31656244; 32213729	c4377	cspA; CFNIH1_RS05335; AL524_RS02095; BBB58_RS14965		0	3	0.903	0.496771	0.459137	0.93507	0.895555	0.784348	42.66	89.56	95.64	111.5	120.4	68.1	34.87	29.24	24.32	2.41352e+08	1.25971e+08	1.13127e+08	1.18339e+08	9.7339e+07	7.62662e+07	1.66511e+08	1.666e+08	1.14749e+08	1.18448e+08	4.85461e+07	7.83563e+07
A0A0H2V801	Protein ycgM OS=Escherichia coli O6:H1 (strain CFT073 / ATCC 700928 / UPEC) OX=199310 GN=c1628 PE=4 SV=1	0	74.182	75	8	72	8	219	23.7	6.33	205.46	8	metabolic process		catalytic activity	Pf01557		c1628	c1628		0	0	0.825	0.653595	0.503525	0.737214	0.967219	0.784348	34.3	65.04	58.57	106.5	126.2	67.3	11.22	15.42	10.72	1.88261e+07	1.85734e+07	1.92515e+07	2.34446e+07	1.70972e+07	2.08271e+07	2.4084e+07	1.99305e+07	2.67934e+07	2.09558e+07	1.25807e+07	1.44529e+07
A0A0H2VBL5	Chaperone protein Skp OS=Escherichia coli O6:H1 (strain CFT073 / ATCC 700928 / UPEC) OX=199310 GN=c2893 PE=3 SV=1	0	9.223	18	2	4	2	176	19.6	7.42	10.82	2		membrane	protein binding	Pf03938		c2893	c2893		0	0	1.453	2.09205	2.14133	0.564096	0.739891	0.785242	47.48	28.16	91.69	77.5	66.9	155.6	66.77	33.37	87.18	1119866		2.14711e+06	550804		1.10427e+06		1.34138e+06	678073	643426		1.96463e+06
A0A0H2VBI7	Aerobic respiration control sensor protein OS=Escherichia coli O6:H1 (strain CFT073 / ATCC 700928 / UPEC) OX=199310 GN=arcB PE=4 SV=1	0	15.846	5	3	18	3	778	87.9	5.12	32.56	3	metabolic process;regulation of biological process;response to stimulus	membrane	catalytic activity;nucleotide binding;receptor activity;signal transducer activity	Pf00072, Pf00512, Pf00989, Pf01627, Pf02518, Pf08448, Pf13426, Pf13589		c3970	arcB	Two-component system	1	0	1.065	0.561798	0.543183	0.984565	0.86078	0.785242	42.37	11.19	19.2	118.3	120.8	60.9	8.27	17.94	8.78	6.50775e+06	4.75465e+06	5.36385e+06	5.70787e+06	4.79432e+06	7.11795e+06	5.19175e+06	4.35849e+06	5.0967e+06	6.19765e+06	3.2708e+06	2910899
A0A0H2VAZ0	KpsD protein OS=Escherichia coli O6:H1 (strain CFT073 / ATCC 700928 / UPEC) OX=199310 GN=kpsD PE=4 SV=1	0	290.486	65	23	337	23	559	60.5	7.91	894.46	23	transport	membrane	transporter activity	Pf02563, Pf10531		c3688	kpsD		0	0	0.772	0.601323	0.460617	0.469543	0.949495	0.785242	46.18	38.44	54.48	111.2	133.7	55.1	13	22.24	9.67	1.42625e+08	1.03234e+08	1.28045e+08	1.37051e+08	9.38997e+07	2.02769e+08	1.41681e+08	1.03802e+08	1.43334e+08	1.61736e+08	7.58405e+07	8.01137e+07
P0AFC4	NADH-quinone oxidoreductase subunit A OS=Escherichia coli O6:H1 (strain CFT073 / ATCC 700928 / UPEC) OX=199310 GN=nuoA PE=3 SV=1	0.001	6.077	10	1	6	1	147	16.4	9.83	15.93	1	metabolic process;transport	membrane	catalytic activity	Pf00507		c2829	nuoA	Metabolic pathways; Oxidative phosphorylation	2	0	0.587	3.0581	1.91939	0.112866	0.366232	0.787392	28.89	19.34	29.46	54.7	82.5	162.8	17.35	22.63	26.95	765566	1.05614e+06	1123423	1109164	990867	2.54817e+06	1.47868e+06	1605073	1.4514e+06	1.81203e+06	5.27353e+06	3.4543e+06
A0A0H2V5M6	Putrescine-binding periplasmic protein OS=Escherichia coli O6:H1 (strain CFT073 / ATCC 700928 / UPEC) OX=199310 GN=potF PE=3 SV=1	0	128.244	39	12	147	12	418	46.5	6.67	456.4	12	transport		transporter activity	Pf01547, Pf13343, Pf13416		c0987	potF	ABC transporters	1	0	0.798	0.598444	0.462963	0.595711	0.949495	0.787392	36.65	53.86	61.37	113.4	131.2	55.4	19.22	29.59	42.4	7.12071e+07	6.60546e+07	4.55051e+07	7.03546e+07	7.34266e+07	1.04735e+08	7.06744e+07	6.90369e+07	7.08209e+07	1.2372e+08	4.0222e+07	16487894
A0A0H2V5H6	Hypothetical oxidoreductase yajO OS=Escherichia coli O6:H1 (strain CFT073 / ATCC 700928 / UPEC) OX=199310 GN=yajO PE=4 SV=1	0	219.015	83	20	162	20	324	36.4	5.3	435.99	20	metabolic process		catalytic activity	Pf00248		c0530	yajO		0	0	2.094	0.253743	0.473934	6.7332e-05	0.325848	0.787448	65.4	68.44	74.97	187.6	75.9	36.4	11.84	33.99	16.98	1.42919e+08	1.00309e+08	9.9936e+07	1.06328e+08	9.67648e+07	3.91326e+07	5.52304e+07	4.6369e+07	3.91832e+07	1.71428e+07	1.92238e+07	2.57682e+07
P0A891	Sulfur carrier protein TusA OS=Escherichia coli O6:H1 (strain CFT073 / ATCC 700928 / UPEC) OX=199310 GN=tusA PE=3 SV=1	0	38.633	77	4	41	4	81	9.1	5.39	92.65	4	metabolic process;transport	cytoplasm	transporter activity	Pf01206, Pf10006		c4263	yhhP	Sulfur relay system	1	0	0.947	0.4649	0.553403	0.968867	0.745268	0.787448	32.61	82.98	77.93	117.6	129.1	53.3	21.96	15.08	19.98	1.15129e+07	6.49706e+06	9.17904e+06	7.29004e+06	6.16838e+06	8.10575e+06	8.80308e+06	5.9684e+06	8.11652e+06	6.4408e+06	3.62208e+06	2.93134e+06
A0A0H2V6A3	NADH dehydrogenase OS=Escherichia coli O6:H1 (strain CFT073 / ATCC 700928 / UPEC) OX=199310 GN=ndh PE=4 SV=1	0	152.816	50	15	92	15	443	48.3	9.06	296.19	15	metabolic process		catalytic activity	Pf00070, Pf01266, Pf07992		c1382	ndh	Oxidative phosphorylation	1	0	1.048	1.66945	1.74825	0.979983	0.837965	0.787448	50.17	71.84	67.23	51.9	68.6	179.4	74.02	40.36	37.97	1.75761e+07	1.14614e+07	3.674e+07	8.72584e+06	7.31006e+06	2.26758e+07	1.2229e+07	1.87396e+07	1.40392e+07	6.22012e+06	4.93319e+07	5.33932e+07
A0A0H2V4Y5	Hypothetical ABC transporter ATP-binding protein ybbL OS=Escherichia coli O6:H1 (strain CFT073 / ATCC 700928 / UPEC) OX=199310 GN=ybbL PE=4 SV=1	0	32.144	47	6	35	6	226	25.5	5.27	48.23	6	metabolic process		catalytic activity;nucleotide binding;RNA binding	Pf00005, Pf00910, Pf02456, Pf02463, Pf03215, Pf13207, Pf13238, Pf13304, Pf13481, Pf13555		c0611	ybbL		0	0	1.072	0.521105	0.55371	0.968867	0.848734	0.787448	31.27	34.83	43.42	120	109.2	70.9	6.55	18.76	28.15	7.92363e+06	8.29344e+06	7.11201e+06	8.20944e+06	6890945	9.28325e+06	6.2257e+06	6.72824e+06	7.04245e+06	5.34406e+06	5.56191e+06	2.51731e+06
A0A0H2VD14	Histidine kinase OS=Escherichia coli O6:H1 (strain CFT073 / ATCC 700928 / UPEC) OX=199310 GN=glnL PE=4 SV=1	0	49.323	16	4	32	4	349	38.5	5.78	105.33	4	metabolic process;regulation of biological process;response to stimulus		catalytic activity;nucleotide binding;receptor activity;signal transducer activity	Pf00512, Pf02518		c4818	glnL	Two-component system	1	0	0.942	1.45138	1.78891	0.95294	0.922403	0.787448	54.38	77.68	80.29	79	69.6	151.4	34.3	42.51	11.73	4.55661e+06	5.39539e+06	9.8108e+06	6.2136e+06	7.85723e+06	7.96333e+06	5.48506e+06	5.46249e+06	3.83193e+06	1.86805e+06	1.54719e+07	1.19551e+07
A0A0H2VDB8	Glutathione reductase OS=Escherichia coli O6:H1 (strain CFT073 / ATCC 700928 / UPEC) OX=199310 GN=gor PE=3 SV=1	0	201.092	64	18	218	18	450	48.7	6	686.71	18	cellular homeostasis;metabolic process;regulation of biological process		antioxidant activity;catalytic activity;nucleotide binding	Pf00070, Pf02852, Pf07992, Pf13738		c4299	gor	Glutathione metabolism	1	0	0.966	1.96078	1.89036	0.991787	0.812795	0.788586	37.41	44.09	61.06	80.3	72.1	147.6	11.05	11.42	7.9	5.40175e+07	3.98065e+07	4.89238e+07	5.08179e+07	3.72179e+07	4.26206e+07	5.35809e+07	3.8887e+07	4.44222e+07	4.16263e+07	1.22673e+08	9.90579e+07
P0A7J8	50S ribosomal protein L11 OS=Escherichia coli O6:H1 (strain CFT073 / ATCC 700928 / UPEC) OX=199310 GN=rplK PE=3 SV=2	0	94.395	51	10	522	10	142	14.9	9.63	1022.94	10	metabolic process	ribosome	RNA binding;structural molecule activity	Pf00298, Pf03946		c4939	rplK	Ribosome	1	0	0.845	0.529101	0.463822	0.779497	0.922403	0.788586	58.54	77.9	60.52	107.8	133	59.2	32.54	13.65	14.03	8.00052e+08	3.1515e+08	4.70946e+08	4.04098e+08	5.22568e+08	6.38456e+08	4.87563e+08	4.89542e+08	5.40672e+08	6.22068e+08	3.7733e+08	2.69301e+08
A0A0H2V8S3	Uncharacterized protein OS=Escherichia coli O6:H1 (strain CFT073 / ATCC 700928 / UPEC) OX=199310 GN=c2525 PE=4 SV=1	0	16.517	47	5	9	5	136	15.1	8.85	14.55	5						c2525	c2525		0	0	0.835	0.574713	0.557103	0.66198	0.922403	0.789025	48.19	22.08	26.58	58.1	204.4	37.6	74.56	43.58	79.36	4.33492e+06	6.60848e+06	1424164	2.31564e+06	934100	8494189	8.17638e+06	1.52073e+06	8.10009e+06	7.24316e+06	3326782	889572
Q8FBI1	Xaa-Pro dipeptidase OS=Escherichia coli O6:H1 (strain CFT073 / ATCC 700928 / UPEC) OX=199310 GN=pepQ PE=3 SV=1	0	232.841	60	19	330	19	443	50.2	5.99	889.44	19	metabolic process		catalytic activity;metal ion binding	Pf00557		c4794	pepQ		0	0	1.082	1.70358	1.8622	0.920413	0.898326	0.789534	33.96	36.56	42.57	86.9	77.8	135.3	17.41	20.89	10.11	1.61371e+08	1.13913e+08	1.64625e+08	1.19288e+08	1.07008e+08	1.05651e+08	1.48815e+08	1.20961e+08	9.72928e+07	7.92447e+07	2.52968e+08	2.01816e+08
A0A0H2V833	3-oxoacyl-[acyl-carrier protein] reductase OS=Escherichia coli O6:H1 (strain CFT073 / ATCC 700928 / UPEC) OX=199310 GN=c1187 PE=1 SV=1	0	9.585	9	2	7	2	243	25.6	6.68	17.03	2	metabolic process		catalytic activity;nucleotide binding	Pf00106, Pf08659, Pf13561		c1187	fabG	Metabolic pathways; Biotin metabolism; Fatty acid biosynthesis; Fatty acid metabolism; Biosynthesis of unsaturated fatty acids	5	0	0.777	0.734214	0.547046	0.50588	0.975398	0.789534	23.57	40.55	46.79	87.5	96.7	115.9	27.09	55.09	18.05	2.92795e+06	2.51769e+06	1.40118e+06	2.76136e+06	2.9807e+06	3338180	1.83415e+06	2.90131e+06	2.71977e+06	6.57143e+06	4.46254e+06	2.64007e+06
A0A0H2VAL9	Dihydrofolate synthase/folylpolyglutamate synthase OS=Escherichia coli O6:H1 (strain CFT073 / ATCC 700928 / UPEC) OX=199310 GN=folC PE=3 SV=1	0	15.808	9	2	8	2	422	45.4	5.8	28.07	2	metabolic process		catalytic activity;nucleotide binding	Pf02875, Pf08245		c2860	folC	Metabolic pathways; Folate biosynthesis	2	0	1.504	2.36967	2.04082	0.48476	0.606357	0.79005	61.88	24.76	49.35	67	61.1	171.9	45.69	41.96	22.59	502878	1.04232e+06	1.58886e+06	984884		944547	1.03358e+06	841074	1.0673e+06	226854	3.5422e+06	3.12847e+06
A0A0H2V7C9	Flavin_Reduct domain-containing protein OS=Escherichia coli O6:H1 (strain CFT073 / ATCC 700928 / UPEC) OX=199310 GN=yddH PE=4 SV=1	0.003	4.595	6	1	6	1	189	20.9	6.39	5.71	1			nucleotide binding	Pf01613		c1894	yddH		0	0	2.215	0.215378	0.504032	0.00997526	0.204294	0.792332	38.46	18.99	48.33	182.6	78	39.3	15.39	33.23		1.90503e+06	1.96863e+06	1.36316e+06	1.90996e+06	1.33694e+06	518199	1.08656e+06	730101	572869	1.04433e+06
A0A0H2V408	L-ribulose-5-phosphate 4-epimerase OS=Escherichia coli O6:H1 (strain CFT073 / ATCC 700928 / UPEC) OX=199310 GN=araD PE=3 SV=1	0	56.573	36	5	46	5	231	25.4	6.44	147.46	5	metabolic process		catalytic activity;metal ion binding	Pf00596		c0073	araD	Metabolic pathways; Pentose and glucuronate interconversions	2	0	0.897	2.26757	1.66113	0.906014	0.505792	0.792332	50.43	55.22	40.36	66.7	76.1	157.2	28.18	36.23	6.87	7.42622e+06	5.90272e+06	7.09403e+06	8.20387e+06	3.12153e+06	3636896	9.85443e+06	4.91877e+06	7307692	7.32339e+06	1.9981e+07	1.57707e+07
A0A0H2V7Q9	NAD(P) transhydrogenase subunit alpha OS=Escherichia coli O6:H1 (strain CFT073 / ATCC 700928 / UPEC) OX=199310 GN=pntA PE=3 SV=1	0	64.769	26	9	53	9	528	56.4	5.85	138.39	9	metabolic process;transport	membrane	catalytic activity;nucleotide binding	Pf01262, Pf05222, Pf12769		c1995	pntA	Metabolic pathways; Nicotinate and nicotinamide metabolism	2	0	0.809	2.19298	1.69779	0.634628	0.522253	0.792332	49.86	70.04	65.77	80.1	82	137.9	52.32	70.79	30.9	2.88558e+07	1.60022e+07	3.86263e+07	1.46875e+07	1.05058e+07	1.68778e+07	41702574	4.00852e+07	1.145e+07	5.62252e+06	3.13927e+07	4.24973e+07
P0A8D7	O-acetyl-ADP-ribose deacetylase OS=Escherichia coli O6:H1 (strain CFT073 / ATCC 700928 / UPEC) OX=199310 GN=ymdB PE=3 SV=1	0	36.154	64	6	35	6	177	18.9	5.72	109.37	6			catalytic activity	Pf01661		c1309	ymdB		0	0	1.479	0.396668	0.564972	0.125188	0.598975	0.792332	22.76	22.9	20.71	158.2	100.1	41.7	9.67	18.79	28.32	1.08053e+07	1.08229e+07	1.00898e+07	1.25141e+07	1.08904e+07	7.05849e+06	8.963e+06	6.32749e+06	4.91158e+06	7.36111e+06	3.00481e+06	3.12987e+06
A0A0H2VBS2	Ribosomal RNA large subunit methyltransferase J OS=Escherichia coli O6:H1 (strain CFT073 / ATCC 700928 / UPEC) OX=199310 GN=yhiR PE=3 SV=1	0	62.656	43	11	63	11	297	33.7	8.76	143.69	11	metabolic process		catalytic activity;RNA binding	Pf04378		c4298	yhiR		0	0	1.171	0.411184	0.52521	0.756021	0.632335	0.792332	29.27	44.08	53.64	136.3	104.9	58.7	14.06	17.18	28.71	1.86532e+07	1.4947e+07	1.86582e+07	2.23546e+07	1.70947e+07	1.86908e+07	1.32922e+07	1.12597e+07	1.36564e+07	1.3606e+07	1.63991e+07	8.5119e+06
P0ADE7	Potassium binding protein Kbp OS=Escherichia coli O6:H1 (strain CFT073 / ATCC 700928 / UPEC) OX=199310 GN=kbp PE=3 SV=2	0	174.395	93	15	582	15	149	16.1	6	1386.29	15				Pf01476, Pf04972		c3213	ygaU		0	0	1.24	0.367242	0.470146	0.520007	0.673575	0.792332	56.7	117.01	103.81	137	115.5	47.5	42.01	14.14	11.37	9.16957e+08	4.2416e+08	3.19918e+08	4.25737e+08	3.81052e+08	4.2205e+08	3.27441e+08	3.44975e+08	2.77379e+08	3.87266e+08	1.6597e+08	1.59039e+08
A0A0H2V552	Putative amidase OS=Escherichia coli O6:H1 (strain CFT073 / ATCC 700928 / UPEC) OX=199310 GN=ybeM PE=3 SV=1	0	48.765	46	9	29	9	264	28.9	6.06	63.91	9	metabolic process		catalytic activity	Pf00795		c0716	ybeM		0	0	1.256	0.454545	0.549149	0.637821	0.673575	0.792332	41.68	43.4	14.59	153.2	102.5	44.3	18.5	13.03	59.09	5.55205e+06	7.76898e+06	5.90101e+06	7.78565e+06	5.31562e+06	3.21824e+06	4.04835e+06	3973002	4.18275e+06	3.55436e+06		1.72774e+06
A0A0H2VAZ4	UDP-glucose 4-epimerase OS=Escherichia coli O6:H1 (strain CFT073 / ATCC 700928 / UPEC) OX=199310 GN=c2560 PE=3 SV=1	0	132.885	51	15	155	15	335	37.1	6.65	374.85	15	metabolic process		catalytic activity;nucleotide binding	Pf00106, Pf01073, Pf01266, Pf01370, Pf02719, Pf03721, Pf04321, Pf07993, Pf13460, Pf13950		c2560	c2560	Metabolic pathways; Galactose metabolism; Amino sugar and nucleotide sugar metabolism	3	0	1.025	1.90114	1.85529	0.991787	0.801957	0.792332	33.41	68.98	73.83	79.8	75.1	145.1	12.35	4.41	8.43	4.53535e+07	4.9028e+07	5.56782e+07	4.64508e+07	3.88481e+07	4.32585e+07	4.38814e+07	4.53771e+07	4.19487e+07	3.99224e+07	1.18243e+08	8.68323e+07
Q8FBI2	Fatty acid oxidation complex subunit alpha OS=Escherichia coli O6:H1 (strain CFT073 / ATCC 700928 / UPEC) OX=199310 GN=fadB PE=3 SV=2	0	69.09	25	12	69	12	729	79.5	6.39	162.1	12	metabolic process		catalytic activity	Pf00378, Pf00725, Pf02737			fadB	Metabolic pathways; Valine, leucine and isoleucine degradation; Carbon metabolism; Geraniol degradation; Benzoate degradation; Fatty acid metabolism; Propanoate metabolism; beta-Alanine metabolism; Biosynthesis of antibiotics; Limonene and pinene degradation; Biosynthesis of unsaturated fatty acids; Biosynthesis of secondary metabolites; Microbial metabolism in diverse environments; Caprolactam d…	18	0	0.953	1.65563	1.60772	0.983924	0.818589	0.792332	63.9	79.87	89.19	89.3	87.6	123.1	30.28	33.52	40.32	7.25731e+06	1.29421e+07	13520015	1.3367e+07	7.24125e+06	7.20003e+06	1.2964e+07	1.52915e+07	1.26641e+07	7.26947e+06	6.98843e+06	2.26176e+07
Q8FHF2	Trans-aconitate 2-methyltransferase OS=Escherichia coli O6:H1 (strain CFT073 / ATCC 700928 / UPEC) OX=199310 GN=tam PE=3 SV=1	0	46.696	37	6	27	6	252	28.9	4.96	89.04	6	metabolic process	cytoplasm	catalytic activity	Pf01728, Pf05175, Pf08241, Pf08242, Pf12847, Pf13489, Pf13649, Pf13659, Pf13847		c1942	tam		0	0	2.049	0.486381	0.557103	0.000429872	0.819667	0.792332	59.34	121.4	59.17	154	52.5	93.5	27.24	61.96	45.88	1.51775e+07	6.73676e+06	1.00169e+07	1.12684e+07	1.28818e+07	2.69019e+06	6.73923e+06	3.69624e+06	4.95925e+06	552291	2.08192e+06	9.48381e+06
A0A0H2VCY8	Uncharacterized protein OS=Escherichia coli O6:H1 (strain CFT073 / ATCC 700928 / UPEC) OX=199310 GN=yrdD PE=4 SV=1	0	10.647	9	1	12	1	180	19.8	8.19	50.4	1	metabolic process	chromosome	catalytic activity;DNA binding	Pf01396		c4044	yrdD		0	0	1.004	0.485201	0.496771	0.993752	0.834384	0.792332	8.55	22.67	21.84	120.2	118.5	61.3	8.97	6.58	16.84	1.59147e+06	1.36812e+06	1.42755e+06	1.57519e+06	1.56672e+06	1.42301e+06	1.65721e+06	1.40189e+06	1.42817e+06	1.3559e+06		712593
Q8FEE5	Ribosomal RNA large subunit methyltransferase M OS=Escherichia coli O6:H1 (strain CFT073 / ATCC 700928 / UPEC) OX=199310 GN=rlmM PE=3 SV=1	0	39.141	22	7	65	7	366	41.9	7.37	155.16	7	metabolic process	cytoplasm	catalytic activity	Pf01728		c3376	ygdE		0	0	0.976	1.52672	1.60514	0.996444	0.880184	0.792332	30.04	37.73	31.1	75.1	79.1	145.8	26.07	25.52	7.04	1.12845e+07	7.73391e+06	1.46769e+07	1.21148e+07	7.87278e+06	7.48238e+06	15180817	1.21525e+07	9.23942e+06	1.02761e+07	2.2708e+07	23379068
Q8CXX5	HTH-type transcriptional regulator MalT OS=Escherichia coli O6:H1 (strain CFT073 / ATCC 700928 / UPEC) OX=199310 GN=malT PE=3 SV=1	0	12.302	4	2	6	2	901	103	6.61	12.06	2	cell organization and biogenesis;metabolic process;regulation of biological process		DNA binding;nucleotide binding;protein binding	Pf00196, Pf10345, Pf13191		c4196	malT		0	0	1.066	1.68067	2.02429	0.991787	0.903932	0.792332	31.78	31.85	49.2	30.7	52.8	216.5	26.63	70.4	20.75		608602	469103		323323	557014	827812	531301	963850	2.18978e+06	3.05691e+06	2.5823e+06
A0A0H2VB35	Putative conserved protein OS=Escherichia coli O6:H1 (strain CFT073 / ATCC 700928 / UPEC) OX=199310 GN=c3819 PE=4 SV=1	0	84.992	29	10	65	10	368	41.9	4.41	155.6	10	metabolic process;regulation of biological process		DNA binding	Pf00140, Pf03979, Pf04546		c3819	c3819		0	0	1.095	1.48148	1.68067	0.915455	0.906315	0.792332	45.46	65.43	52.94	67.6	74.6	157.8	16.05	14.69	6.22	1.83697e+07	1.34861e+07	1.75401e+07	1.24753e+07	1.21795e+07	1.23351e+07	1.65065e+07	1.61927e+07	1.14893e+07	1.40428e+07	3.92562e+07	3.06156e+07
P0A8H0	Exodeoxyribonuclease 7 small subunit OS=Escherichia coli O6:H1 (strain CFT073 / ATCC 700928 / UPEC) OX=199310 GN=xseB PE=3 SV=2	0	24.224	35	2	41	2	80	8.9	4.41	142.51	2	metabolic process	cytoplasm	catalytic activity	Pf02609, Pf06738		c0533	xseB	Mismatch repair	1	0	0.858	0.647668	0.524934	0.803709	0.965797	0.792332	16.29	49.01	52.25	134.2	80	85.8	18.37	51.13	25.52	2.62879e+07	1.41154e+07	19352437	20054354	1.91853e+07	27941926	11989989	9154938	9650744	11984472	1.14218e+07	1.78708e+07
Q8CVG7	Soluble cytochrome b562 OS=Escherichia coli O6:H1 (strain CFT073 / ATCC 700928 / UPEC) OX=199310 GN=cybC PE=3 SV=1	0	52.563	45	8	60	8	128	14	7.4	135.94	8	metabolic process;transport		metal ion binding	Pf07361		c5335	cybC		0	0	1.303	1.23305	1.69779	0.446997	0.967219	0.792332	64.04	80.36	61.6	105.3	85.3	109.3	28.62	19.83	27.21	1.84416e+07	1.40913e+07	7.35679e+06	1.27716e+07	1.00233e+07	1.06811e+07	1.03804e+07	6.3113e+06	8.97366e+06	1.0891e+07	2.49872e+07	1.29935e+07
P0A9H8	Cyclopropane-fatty-acyl-phospholipid synthase OS=Escherichia coli O6:H1 (strain CFT073 / ATCC 700928 / UPEC) OX=199310 GN=cfa PE=3 SV=2	0	139.423	46	16	184	16	382	43.9	6.05	448.48	16	metabolic process	cytoplasm	catalytic activity	Pf01135, Pf01728, Pf02353, Pf03848, Pf05175, Pf05724, Pf08241, Pf08242, Pf12847, Pf13489, Pf13649, Pf13659, Pf13847		c2055	cfa		0	0	0.802	0.702247	0.4662	0.605291	0.986567	0.792332	49.33	81.82	82.77	94	109.8	96.2	32.87	16.92	45.81	53513753	9.76867e+07	1.15967e+08	8.762e+07	5.67697e+07	1.23629e+08	1.27612e+08	8.28529e+07	8.45541e+07	9.47913e+07	7.31957e+07	1.93701e+08
P63387	Intermembrane phospholipid transport system ATP-binding protein MlaF OS=Escherichia coli O6:H1 (strain CFT073 / ATCC 700928 / UPEC) OX=199310 GN=mlaF PE=3 SV=1	0	26.76	29	5	21	5	269	29.1	6.64	39.36	5	transport	membrane	catalytic activity;nucleotide binding;transporter activity	Pf00005, Pf03193, Pf13191, Pf13304, Pf13479, Pf13481		c3955	yrbF	ABC transporters	1	0	1.2	1.08696	1.62866	0.662536	0.989463	0.792332	37.65	92.44	90.18	91	71	138	21.47	32.63	15.9	1.96723e+07	1.09693e+07	1.88191e+07	13475691	1.49269e+07	9.86592e+06	1.46234e+07	1.25027e+07	1.29942e+07	5.29736e+06	2.76677e+07	3.60776e+07
A0A0H2VCV6	Cell division protein ZapE OS=Escherichia coli O6:H1 (strain CFT073 / ATCC 700928 / UPEC) OX=199310 GN=yhcM PE=3 SV=1	0	13.874	10	3	3	3	375	43.2	6.73	8.46	3	cell division	cytoplasm	catalytic activity;nucleotide binding	Pf03969		c3986	yhcM		0	0	1.298	1.53374	2.03666	0.808761	0.937315	0.793053	27.07	11.71	27.2	70.8	54.5	174.8	8.47	22.49	10.3			975211		792362	603407		927944	743609	593414	3.41956e+06	2.73582e+06
Q8FD98	DnaA initiator-associating protein DiaA OS=Escherichia coli O6:H1 (strain CFT073 / ATCC 700928 / UPEC) OX=199310 GN=diaA PE=3 SV=1	0	39.456	42	4	27	4	196	21.1	5.76	87.87	4	metabolic process			Pf01380, Pf13580		c3903	yraO		0	0	0.713	2.29885	1.79533	0.295587	0.621128	0.79387	40.94	72.61	61.47	64.1	80.7	155.2	42.95	14.97	9.26	2.31828e+06	2.95077e+06	2.85199e+06	668449	2.7449e+06	4.83936e+06	3.36552e+06	4.13594e+06	3.24984e+06	3403279	8.51202e+06	8.68309e+06
P0ADT6	Putative acid--amine ligase YgiC OS=Escherichia coli O6:H1 (strain CFT073 / ATCC 700928 / UPEC) OX=199310 GN=ygiC PE=3 SV=1	0	65.066	46	11	113	11	386	45	4.77	180.24	11			catalytic activity;metal ion binding;nucleotide binding	Pf03738		c3784	ygiC		0	0	1.501	1.35685	1.72712	0.0842415	0.943175	0.799871	45.71	51.57	41.7	92	79.5	128.6	23.93	13.46	7.78	4.02519e+07	2.08366e+07	2.48973e+07	2.42028e+07	2.17355e+07	2.29738e+07	2.10179e+07	15768017	1.94278e+07	1.63213e+07	4.42948e+07	3.73427e+07
A0A0H2VAU2	Hypothetical transcriptional regulator yqhC OS=Escherichia coli O6:H1 (strain CFT073 / ATCC 700928 / UPEC) OX=199310 GN=yqhC PE=4 SV=1	0	7.419	8	2	2	2	375	42.5	8.32	1.76	2	metabolic process;regulation of biological process		DNA binding	Pf00165, Pf06719, Pf12833		c3744	yqhC		0	0	0.925	2.65957	2.45098	0.968867	0.695337	0.800568	5.7	10.98	5.31	63.4	68.6	168	5.44		12		144602		159006				159100			478913
P0AFX8	Anti-sigma-E factor RseA OS=Escherichia coli O6:H1 (strain CFT073 / ATCC 700928 / UPEC) OX=199310 GN=rseA PE=3 SV=1	0	30.163	31	5	12	5	216	24.3	5.2	22.83	5	regulation of biological process;response to stimulus	membrane		Pf03872, Pf03873		c3096	rseA		0	0	0.958	0.512295	0.556174	0.968867	0.76747	0.800568	36.06	38.64	37.25	146.4	115.3	38.3	15.86	17.23	39.15	6.18026e+06	4.57763e+06	4.74013e+06	6.22387e+06	6.0635e+06	4.59407e+06	3.75268e+06	3.81445e+06	5.19424e+06	4.60483e+06	1.84753e+06	1.09338e+06
A0A0H2VE77	Uxu operon transcriptional regulator OS=Escherichia coli O6:H1 (strain CFT073 / ATCC 700928 / UPEC) OX=199310 GN=uxuR PE=4 SV=1	0.001	5.263	7	2	10	2	257	29.2	5.21	3.51	2	metabolic process;regulation of biological process		DNA binding	Pf00392, Pf01978, Pf02082, Pf07729		c5404	uxuR		0	0	1.218	1.63666	2.08768	0.915455	0.92432	0.800568	18.47	18.44	15.65	111.2	42.9	145.9	35.89	20.45	31.69	475566	806651	1.01764e+06	1.06459e+06	1.21673e+06	499882	386862	389450	245627	372101	1.08845e+06	803028
Q8FHH1	NAD-dependent malic enzyme OS=Escherichia coli O6:H1 (strain CFT073 / ATCC 700928 / UPEC) OX=199310 GN=maeA PE=3 SV=2	0	291.385	67	26	318	26	565	63.2	5.38	831.37	26	metabolic process		catalytic activity;metal ion binding;nucleotide binding	Pf00390, Pf03949			sfcA	Carbon metabolism; Pyruvate metabolism; Two-component system	3	0	1.462	1.23153	1.82482	0.110876	0.986567	0.800651	38.44	58.01	66.39	100.2	65	134.7	9.58	5.21	12.66	9.1749e+07	7.64602e+07	8.0022e+07	9.6382e+07	8.60793e+07	5.62228e+07	5.22885e+07	4.86129e+07	5.10447e+07	5.30501e+07	1.62061e+08	1.04503e+08
P0A837	Succinate--CoA ligase [ADP-forming] subunit beta OS=Escherichia coli O6:H1 (strain CFT073 / ATCC 700928 / UPEC) OX=199310 GN=sucC PE=3 SV=1	0	403.141	80	32	1261	31	388	41.4	5.52	3246.86	32	metabolic process		catalytic activity;metal ion binding;nucleotide binding	Pf00549, Pf08442, Pf13549		c0805	sucC	Metabolic pathways; Carbon metabolism; Propanoate metabolism; Biosynthesis of antibiotics; Biosynthesis of secondary metabolites; Microbial metabolism in diverse environments; Citrate cycle (TCA cycle); C5-Branched dibasic acid metabolism	8	2	0.849	2.08768	1.82482	0.791845	0.755424	0.802392	40.42	56.48	61.84	71.2	82.3	146.4	9.97	6.57	9.6	1.17234e+09	8.71536e+08	9.10742e+08	8.47256e+08	8.37487e+08	1.11626e+09	9.78338e+08	1.11758e+09	9.43086e+08	9.97545e+08	2.34253e+09	1.79826e+09
A0A0H2V5V4	Outer membrane protein A OS=Escherichia coli O6:H1 (strain CFT073 / ATCC 700928 / UPEC) OX=199310 GN=ompA PE=3 SV=1	0	389.128	60	25	714	25	379	41	6.71	2390.45	25		membrane	structural molecule activity	Pf00691, Pf01389, Pf13505		c1093	ompA		0	0	1.173	0.395413	0.475737	0.704353	0.73768	0.806929	47.17	64.89	65.97	130.1	97.5	72.4	19.1	19.48	8.24	1.81943e+09	2.52735e+09	2.75075e+09	2.32089e+09	1.83314e+09	1.76038e+09	2.17054e+09	2.04694e+09	1.40669e+09	1.27733e+09	1.76106e+09	1.39298e+09
Q8FKZ1	D-glycero-beta-D-manno-heptose-1,7-bisphosphate 7-phosphatase OS=Escherichia coli O6:H1 (strain CFT073 / ATCC 700928 / UPEC) OX=199310 GN=gmhB PE=3 SV=1	0	57.972	63	7	36	7	190	21.1	5.16	85.94	7	metabolic process	cytoplasm	catalytic activity;metal ion binding	Pf00702, Pf08645, Pf13242, Pf13344, Pf13419		c0241	yaeD	Metabolic pathways; Lipopolysaccharide biosynthesis	2	0	1.414	1.11483	1.7331	0.237504	0.989463	0.806929	60.46	68.46	88.46	133.9	49.4	116.7	28.85	27.26	12.36	1.08723e+07	1.25347e+07	5.30666e+06	1.10828e+07	7.77217e+06	3.03459e+06	5.904e+06	3.39931e+06	4.25804e+06	3.46844e+06	1.36734e+07	9.23311e+06
P0A9J1	Ribonuclease G OS=Escherichia coli O6:H1 (strain CFT073 / ATCC 700928 / UPEC) OX=199310 GN=rng PE=3 SV=2	0	81.793	38	12	62	12	489	55.3	5.87	104.56	12	cell division;metabolic process	cytoplasm;cytoskeleton	catalytic activity;metal ion binding;RNA binding	Pf00575, Pf10150			cafA		0	0	1.104	1.33333	1.66389	0.910998	0.946332	0.808258	34.6	37.6	55.69	67.1	61.5	171.4	9.48	10.09	6.94	1.96827e+07	1.95183e+07	2.31161e+07	2.02142e+07	1.80112e+07	17344971	1.80674e+07	2.09702e+07	1.6778e+07	1.90725e+07	6.84577e+07	5.25127e+07
Q8CVW1	Outer membrane porin C OS=Escherichia coli O6:H1 (strain CFT073 / ATCC 700928 / UPEC) OX=199310 GN=ompC PE=1 SV=1	0	36.434	17	5	37	5	375	41.2	4.83	92.67	5	transport	membrane	transporter activity	Pf00267, Pf13609		c2758	ompC	beta-Lactam resistance; Two-component system	2	0	0.668	0.649773	0.52521	0.0976548	0.95155	0.808258	47.84	40.39	51.82	100.9	148.1	51	20.89	45.79	47.85	1.5084e+07	1.41552e+07	8.58063e+06	1.17665e+07	8.97502e+06	3.28039e+07	1.73187e+07	9.6608e+06	1.24642e+07	2.32138e+07	1.71895e+07	5.4441e+06
P0ADC7	Lipopolysaccharide export system permease protein LptG OS=Escherichia coli O6:H1 (strain CFT073 / ATCC 700928 / UPEC) OX=199310 GN=lptG PE=3 SV=1	0.011	3.006	6	1	2	1	360	39.6	9.48	5.04	1	transport	membrane		Pf03739		c5363	lptG	ABC transporters	1	0	0.01	100	2.05761	4.24902e-16	2.66707e-16	0.812856			75.82		101.2	198.8		72.45	28.41						991765				292763	1.72836e+06	1.70268e+06
A0A0H2VAW5	Antigen 43 OS=Escherichia coli O6:H1 (strain CFT073 / ATCC 700928 / UPEC) OX=199310 GN=c3655 PE=1 SV=1	0	403.028	45	33	439	25	1042	107.1	6.54	1539.46	33				Pf03212, Pf03797, Pf13018		c3655	c3655		0	8	1.35	0.323729	0.479616	0.254045	0.565194	0.812856	68.07	88.87	86.31	153.2	88.2	58.6	37.38	44.05	22.63	8.35837e+08	3.82789e+08	3.18757e+08	4.62652e+08	3.72649e+08	5.4021e+08	4.46978e+08	2.30135e+08	2.05959e+08	2.03331e+08	2.84834e+08	1.71364e+08
A0A0H2V4M9	Putative aldo/keto reductase OS=Escherichia coli O6:H1 (strain CFT073 / ATCC 700928 / UPEC) OX=199310 GN=c0413 PE=4 SV=1	0	98.572	41	11	98	11	329	36.2	6.27	237.41	11				Pf00248		c0413	c0413		0	0	1.35	0.344471	0.501756	0.290284	0.565194	0.812856	35.98	46.04	59.8	137.8	128.1	34.1	15.13	19.21	18.87	6.74123e+07	6.26006e+07	4.80657e+07	7.13213e+07	6.64098e+07	60741049	4.31224e+07	5.69901e+07	51964693	6.93224e+07	1.82498e+07	12737049
P0AER6	Glutamate/aspartate import permease protein GltK OS=Escherichia coli O6:H1 (strain CFT073 / ATCC 700928 / UPEC) OX=199310 GN=gltK PE=3 SV=1	0.003	4.565	4	1	6	1	224	24.9	9.44	12.67	1	transport	membrane	transporter activity	Pf00528		c0737	gltK	ABC transporters; Two-component system	2	0	0.819	3.02115	2.26244	0.890534	0.581097	0.812856	27.87	21.79	31.86	57.3	69.9	172.8		19.69	25.75				213268		186853	254575	297335	284375	241256	787804	921695
P0A723	Acyl-[acyl-carrier-protein]--UDP-N-acetylglucosamine O-acyltransferase OS=Escherichia coli O6:H1 (strain CFT073 / ATCC 700928 / UPEC) OX=199310 GN=lpxA PE=3 SV=1	0	80.323	52	8	73	8	262	28.1	7.12	240.98	8	metabolic process	cytoplasm	catalytic activity	Pf00132, Pf13720		c0218	lpxA	Metabolic pathways; Lipopolysaccharide biosynthesis; Cationic antimicrobial peptide (CAMP) resistance	3	0	0.934	1.71821	1.57233	0.955374	0.758114	0.812856	35.4	37.35	25.35	81.7	85.1	133.2	17.89	1.76	16.58	1.25486e+07	9.9974e+06	1.46455e+07	1.29984e+07	8.75019e+06	1.22011e+07	1.22266e+07	1.17695e+07	1.13262e+07	10999140	2.33685e+07	2.75842e+07
A0A0H2VBB5	Uncharacterized protein OS=Escherichia coli O6:H1 (strain CFT073 / ATCC 700928 / UPEC) OX=199310 GN=yhdP PE=4 SV=1	0.005	4.161	3	2	2	2	1266	138.9	5.57	2.02	2				Pf13116, Pf13502		c4000	yhdP		0	0	0.911	0.451264	0.505561	0.955074	0.830951	0.812856	26.49	25.52	7.61	120.1	145.5	34.4	42.75	43.62	3.54	1.95555e+06	744888	609720	1.53146e+06	1.06262e+06	701288	1.71809e+06	659408	1.30782e+06	1.71926e+06
P0A7J4	50S ribosomal protein L10 OS=Escherichia coli O6:H1 (strain CFT073 / ATCC 700928 / UPEC) OX=199310 GN=rplJ PE=3 SV=2	0	122.527	61	10	236	10	165	17.7	8.98	759.78	10	metabolic process;regulation of biological process	ribosome	RNA binding;structural molecule activity	Pf00466		c4941	rplJ	Ribosome	1	0	0.85	1.85185	1.8018	0.796892	0.839343	0.812856	35.31	47.72	48.47	69.9	90.2	140	7.47	9.8	12.25	3.22254e+08	3.45525e+08	3.3615e+08	3.70097e+08	3.08554e+08	4.39836e+08	3.72537e+08	4.50934e+08	4.046e+08	4.47704e+08	844401088	8.89878e+08
A0A0H2V495	Copper homeostasis protein cutF OS=Escherichia coli O6:H1 (strain CFT073 / ATCC 700928 / UPEC) OX=199310 GN=cutF PE=4 SV=1	0	40.109	27	6	43	6	236	25.8	5.01	72.96	6				Pf04170		c0231	cutF	Cationic antimicrobial peptide (CAMP) resistance	1	0	1.023	0.540249	0.556483	0.991787	0.895555	0.812856	39.27	48.56	62.07	126.9	114	59.1	23.29	36.89	20.34	8.11907e+06	1.24307e+07	1.21182e+07	1.1268e+07	7.19934e+06	1.12808e+07	1.48537e+07	8.22791e+06	9.21279e+06	4.46984e+06	6.4213e+06	5.54446e+06
P0ABI0	ATP-dependent Clp protease ATP-binding subunit ClpA OS=Escherichia coli O6:H1 (strain CFT073 / ATCC 700928 / UPEC) OX=199310 GN=clpA PE=3 SV=1	0	296.006	67	35	306	35	758	84.2	6.32	842.15	35	metabolic process		catalytic activity;nucleotide binding	Pf00004, Pf02861, Pf07724, Pf07728, Pf10431, Pf12774, Pf13177, Pf13191, Pf13401			clpA		0	0	1.157	1.5748	1.8018	0.747772	0.922403	0.812856	41.93	51.63	62.49	85.5	84.9	129.6	25.19	25.94	12.83	8.40033e+07	1.12787e+08	1.22364e+08	6.88394e+07	7.95594e+07	9.1806e+07	1.09122e+08	8.14632e+07	8.02379e+07	4.52993e+07	1.63846e+08	1.84624e+08
P66679	Ribonuclease PH OS=Escherichia coli O6:H1 (strain CFT073 / ATCC 700928 / UPEC) OX=199310 GN=rph PE=3 SV=1	0	85.62	55	8	87	8	238	25.3	5.71	313.05	8	metabolic process		catalytic activity;RNA binding	Pf01138, Pf03725			rph		0	0	0.863	0.565611	0.503018	0.782084	0.922403	0.812856	45.94	36.93	50.56	104.7	137.8	57.4	18.52	15.93	13.91	5.12747e+07	3.43652e+07	3.4991e+07	3.26859e+07	2.73393e+07	3.47176e+07	4.61935e+07	46295120	3.57206e+07	4.7767e+07	1.8144e+07	1.87982e+07
P0AG64	30S ribosomal protein S17 OS=Escherichia coli O6:H1 (strain CFT073 / ATCC 700928 / UPEC) OX=199310 GN=rpsQ PE=3 SV=2	0	62.422	58	7	215	7	84	9.7	9.6	627.98	7	metabolic process	ribosome	RNA binding;structural molecule activity	Pf00366	29456677; 32369152	c4076	rpsQ; CSK29544_RS06460; AB182_RS27780	Ribosome	1	0	0.905	0.541712	0.479157	0.941112	0.922403	0.812856	79.23	90.56	77.37	109.8	120.5	69.8	26.95	12.66	5.04	2.8641e+08	1.6493e+08	1.53408e+08	1.53119e+08	1.41669e+08	1.6052e+08	1.71744e+08	1.9067e+08	1.58007e+08	2.00347e+08	1.23023e+08	1.10658e+08
P0A4U4	Transcriptional regulator SlyA OS=Escherichia coli O6:H1 (strain CFT073 / ATCC 700928 / UPEC) OX=199310 GN=slyA PE=3 SV=1	0	95.993	47	8	105	8	144	16.4	7.61	282.89	8	metabolic process;regulation of biological process		DNA binding	Pf01047, Pf12802, Pf13463			slyA		0	0	0.888	0.591366	0.498753	0.891127	0.946332	0.812856	31.8	62.52	57.32	108.6	128.1	63.3	11.33	15.88	23.6	3.72676e+07	35573706	3.57235e+07	4.48991e+07	3.79592e+07	4.89909e+07	3.15081e+07	3.7371e+07	3.92318e+07	4.19805e+07	2.75792e+07	1.79741e+07
A0A0H2V866	Lipid A biosynthesis myristoyltransferase OS=Escherichia coli O6:H1 (strain CFT073 / ATCC 700928 / UPEC) OX=199310 GN=msbB PE=3 SV=1	0	7.433	11	2	6	2	323	37.4	9.58	5.43	2	cell organization and biogenesis;metabolic process	membrane	catalytic activity	Pf02500, Pf03279		c2269	msbB	Metabolic pathways; Lipopolysaccharide biosynthesis	2	0	3.307	0.640205	2.10526	0.000310585	0.949995	0.812856	93.18	45.05	95.54	114.4	57.8	127.8	33.78	51.09	44.41	880666	1.11771e+06	853858	375290	807221	955702	442578	890702	266512	381675	1.19291e+06	1.45418e+06
A0A0H2V629	Penicillin-binding protein 1B OS=Escherichia coli O6:H1 (strain CFT073 / ATCC 700928 / UPEC) OX=199310 GN=mrcB PE=3 SV=1	0	31.567	11	6	23	6	844	94.2	9.07	43.64	6	cell organization and biogenesis;metabolic process;regulation of biological process;response to stimulus	membrane	catalytic activity	Pf00905, Pf00912, Pf14812, Pf14814		c0183	mrcB	Peptidoglycan biosynthesis	1	0	1.17	1.17647	1.76678	0.860313	0.986567	0.812856	33.21	51.81	28.77	101.1	60.2	138.6	28.34	26.74	22.38	5.28934e+06	7.88539e+06	4.35802e+06	8.57011e+06	5569982	3.1366e+06	3.97162e+06	3.56018e+06	5.27974e+06	3.11823e+06	1.14679e+07	5.96885e+06
A0A0H2VDX7	AidB protein OS=Escherichia coli O6:H1 (strain CFT073 / ATCC 700928 / UPEC) OX=199310 GN=aidB PE=3 SV=1	0.005	4.187	2	1	3	1	547	61.2	7.66	4.01	1	metabolic process		catalytic activity;nucleotide binding	Pf00441, Pf02770		c5275	aidB		0	0	1.782	1.18064	2.0284	0.221899	0.993981	0.812856	23.85	12.27	23.08	110	59.3	130.7	14.25	31.21	16.54	1.19194e+06	1.21443e+06	847191	1.27665e+06	1.03802e+06	460403	625870	999657	566935	689083	1128896	1.47636e+06
P0AFL4	Peptidyl-prolyl cis-trans isomerase A OS=Escherichia coli O6:H1 (strain CFT073 / ATCC 700928 / UPEC) OX=199310 GN=ppiA PE=3 SV=1	0	127.369	61	8	174	7	190	20.4	8.85	580.98	8	metabolic process		catalytic activity	Pf00160		c4138	ppiA	Cationic antimicrobial peptide (CAMP) resistance	1	0	1.825	1.02041	1.82149	0.00238237	0.999983	0.812856	35.75	58.01	73.36	116.1	68.2	115.7	13.37	24.06	14.52	1.07907e+08	6.8421e+07	8.74143e+07	8.59456e+07	8.54531e+07	6.06669e+07	5.38901e+07	2.81194e+07	4.30816e+07	4.86276e+07	1.41423e+08	1.08165e+08
A0A0H2V7F5	Uncharacterized protein OS=Escherichia coli O6:H1 (strain CFT073 / ATCC 700928 / UPEC) OX=199310 GN=c1435 PE=4 SV=1	0	30.494	29	2	53	2	92	10.4	4.5	126.39	2						c1435	c1435		0	0	0.541	0.937207	0.524109	0.00335882	0.999983	0.812856	35.65	48.39	37.94	86.3	137.2	76.5	23.45	9.56	37.13	1.38335e+07	1.54583e+07	11052121	1.29304e+07	7.11389e+06	20089283	2.05784e+07	1.70458e+07	1.96667e+07	2.12902e+07	1.68246e+07	6.34679e+06
A0A0H2V7K5	Molybdopterin biosynthesis protein moeB OS=Escherichia coli O6:H1 (strain CFT073 / ATCC 700928 / UPEC) OX=199310 GN=moeB PE=4 SV=1	0	36.269	20	3	30	3	249	26.7	5.27	61.7	3	metabolic process		catalytic activity	Pf00899, Pf05237		c0911	moeB	Sulfur relay system	1	0	1.576	0.904159	1.63132	0.0555927	0.999983	0.812856	64.76	68.42	70.43	115	65.8	119.2	29.34	14.85	20.77	1.04152e+07	1.04965e+07	15447080	1.89255e+07	1.66081e+07	1.12437e+07	9.06384e+06	7.37915e+06	7.31495e+06	8.52825e+06	1.37764e+07	1.99623e+07
A0A0H2VBY9	PanD regulatory factor OS=Escherichia coli O6:H1 (strain CFT073 / ATCC 700928 / UPEC) OX=199310 GN=yhhK PE=3 SV=1	0.001	6.302	9	1	11	1	127	14.6	6.14	18.1	1	metabolic process		catalytic activity	Pf12568		c4251	yhhK		0	0	1.327	1.48148	1.8797	0.578353	0.928764	0.813833	16.62	31.76	32.9	91.8	73.1	135.1	10.28	20.53	25.47	2.48035e+06	2.52687e+06	2.8992e+06	2.59211e+06	2.63654e+06	2.93485e+06	2176429	1.67674e+06	1.87977e+06	1.77927e+06	6539918	5871985
P0ACX6	Fumarase D OS=Escherichia coli O6:H1 (strain CFT073 / ATCC 700928 / UPEC) OX=199310 GN=fumD PE=3 SV=1	0	9.088	30	2	11	2	69	7.9	9.31	9.32	2			catalytic activity	Pf10965		c2069	ydhZ		0	0	1.656	0.339559	0.513875	0.108279	0.450708	0.816558	31.96	28.03	28.84	165.1	93.5	41.5	10.87	37	31.9	2.68757e+06	2.61381e+06	2.99353e+06	2998683	2.94755e+06	2.39865e+06	686732	1.58505e+06	1.6571e+06	1.57323e+06	726552	506567
Q8FF44	Chaperone protein HscA OS=Escherichia coli O6:H1 (strain CFT073 / ATCC 700928 / UPEC) OX=199310 GN=hscA PE=3 SV=2	0	171.393	49	17	158	17	616	65.6	5.16	489.07	17	cell organization and biogenesis;metabolic process		catalytic activity;nucleotide binding;protein binding	Pf00012, Pf06723			hscA		0	0	0.962	1.78571	1.7094	0.991787	0.807157	0.816558	35.05	40.54	57.29	81.9	90.6	127.6	9.81	14.28	5.53	3.41381e+07	3.16965e+07	3.60512e+07	29026925	3.24477e+07	2.80587e+07	3.72809e+07	3.43251e+07	3.52695e+07	2.75181e+07	6.47082e+07	5.33868e+07
A0A0H2VBN7	Arsenate reductase OS=Escherichia coli O6:H1 (strain CFT073 / ATCC 700928 / UPEC) OX=199310 GN=arsC PE=3 SV=1	0	46.87	56	4	22	4	141	15.9	5.34	80	4	metabolic process		catalytic activity	Pf03960		c4301	arsC		0	0	1.113	0.625782	0.575043	0.920413	0.944928	0.816558	31.75	66.25	45.45	120.7	110.4	68.9	10.35	24.29	32.22	8.55633e+06	9.3672e+06	7.26043e+06	8.85368e+06	8.31745e+06	6.25308e+06	9.65009e+06	7787839	7.42898e+06	4.68278e+06	7.27433e+06	3.46568e+06
P0A4P6	Universal stress protein F OS=Escherichia coli O6:H1 (strain CFT073 / ATCC 700928 / UPEC) OX=199310 GN=uspF PE=3 SV=1	0	58.52	64	7	78	7	144	15.9	6.19	132.91	7	response to stimulus			Pf00582					0	0	1.141	0.433276	0.505051	0.804798	0.732923	0.818022	68.19	64.65	70.28	127	122.5	50.6	28.43	15.62	28.22	5.64912e+07	3.62399e+07	2.7236e+07	3.26691e+07	25558785	2.94267e+07	3.1609e+07	3.95539e+07	2.7915e+07	3.58311e+07	1.35979e+07	1.04589e+07
P64560	FAD assembly factor SdhE OS=Escherichia coli O6:H1 (strain CFT073 / ATCC 700928 / UPEC) OX=199310 GN=sdhE PE=3 SV=1	0	43.956	59	3	44	3	88	10.5	5.49	156.49	3		cytoplasm		Pf03937		c3477	ygfY		0	0	1.431	1.25	1.8797	0.347285	0.985067	0.818652	54.6	35.18	50.73	110.2	61.3	128.4	13.49	51.42	28.58	4.3966e+06	4.23085e+06	3.93781e+06	3162647	4.1474e+06	4.00629e+06	1.42628e+06	4.73075e+06	1.69988e+06	2.11565e+06	8.38589e+06	3.88391e+06
A0A0H2V852	Aldehyde-alcohol dehydrogenase OS=Escherichia coli O6:H1 (strain CFT073 / ATCC 700928 / UPEC) OX=199310 GN=adhE PE=3 SV=1	0	706.041	76	52	825	52	891	96.1	6.79	2443.82	52	metabolic process		catalytic activity;metal ion binding	Pf00171, Pf00465, Pf13685		c1705	adhE	Metabolic pathways; Pyruvate metabolism; Tyrosine metabolism; Naphthalene degradation; Degradation of aromatic compounds; Glycolysis / Gluconeogenesis; Biosynthesis of antibiotics; Chloroalkane and chloroalkene degradation; Biosynthesis of secondary metabolites; Microbial metabolism in diverse environments; Fatty acid degradation; Butanoate metabolism	12	0	1.345	1.30719	1.78253	0.262096	0.969753	0.818891	35.58	54.88	55.9	95.1	70	134.9	8.95	15.81	11.11	4.6353e+08	4.01764e+08	4.88023e+08	4.61602e+08	4.51846e+08	3.33325e+08	3.501e+08	3.9269e+08	3.09555e+08	2.40224e+08	8.93621e+08	6.80109e+08
Q8FCR6	Aspartate-semialdehyde dehydrogenase OS=Escherichia coli O6:H1 (strain CFT073 / ATCC 700928 / UPEC) OX=199310 GN=asd PE=3 SV=2	0	451.412	80	23	668	23	367	40	5.58	2277.41	23	metabolic process	cytoplasm	catalytic activity;nucleotide binding;protein binding	Pf01118, Pf02774			asd	Metabolic pathways; Glycine, serine and threonine metabolism; Biosynthesis of amino acids; 2-Oxocarboxylic acid metabolism; Biosynthesis of antibiotics; Biosynthesis of secondary metabolites; Microbial metabolism in diverse environments; Monobactam biosynthesis; Lysine biosynthesis; Cysteine and methionine metabolism	10	0	1.128	1.4771	1.78253	0.824579	0.943175	0.819752	46.4	72.66	71.7	84.9	80.3	134.8	12.95	15.62	36.06	3.56392e+08	2.83794e+08	3.36024e+08	3.69806e+08	3.6825e+08	3.28979e+08	2.41621e+08	2.98098e+08	3.36936e+08	3.27249e+08	1.18939e+09	4.79054e+08
A0A0H2VDK4	Fumarate hydratase class I OS=Escherichia coli O6:H1 (strain CFT073 / ATCC 700928 / UPEC) OX=199310 GN=fumB PE=3 SV=1	0	158.81	38	16	133	2	548	60.1	6.2	399.17	16	metabolic process		catalytic activity;metal ion binding	Pf05681, Pf05683		c5127	fumB	Metabolic pathways; Carbon metabolism; Pyruvate metabolism; Biosynthesis of antibiotics; Biosynthesis of secondary metabolites; Microbial metabolism in diverse environments; Citrate cycle (TCA cycle)	7	0	0.706	2.66667	1.86567	0.285284	0.425197	0.820581	52.91	62.6	55.48	67.3	91.9	140.7	49.99	52.33	17.07	856000	2.07356e+06	1.85073e+06	3.00428e+06	933385	4.1233e+06	2.69267e+06	2.48334e+06	972710	1.16688e+06	6.32643e+06	4.47491e+06
P0A747	Peptide methionine sulfoxide reductase MsrB OS=Escherichia coli O6:H1 (strain CFT073 / ATCC 700928 / UPEC) OX=199310 GN=msrB PE=3 SV=1	0	72.352	77	7	41	7	137	15.4	5.94	177.79	7	metabolic process;response to stimulus		catalytic activity;metal ion binding	Pf01641					0	0	1.104	1.76056	1.70648	0.95294	0.76747	0.820581	36.14	42.91	42.56	80.1	61	158.9	20.07	35.01	14.52	9.76825e+06	7.44986e+06	6.3829e+06	5.91393e+06	5.12774e+06	5.92264e+06	9.21057e+06	4.78413e+06	4.12934e+06	3.90654e+06	2.02412e+07	1.55483e+07
A0A0H2V9Q9	Uncharacterized protein OS=Escherichia coli O6:H1 (strain CFT073 / ATCC 700928 / UPEC) OX=199310 GN=c3198 PE=4 SV=1	0	36.106	35	4	69	4	170	18.9	4.86	196.76	4						c3198	c3198		0	0	0.744	0.755858	0.502765	0.284838	0.999983	0.820581	43.56	58.25	63.99	93.5	130.7	75.8	20.28	22.13	5.65	3.90314e+07	3.63731e+07	2.91022e+07	4.86679e+07	2.80502e+07	51296568	5.77303e+07	3.46797e+07	4.63245e+07	63054545	3.61454e+07	2.97948e+07
A0A0H2VB82	3',5'-cyclic adenosine monophosphate phosphodiesterase CpdA OS=Escherichia coli O6:H1 (strain CFT073 / ATCC 700928 / UPEC) OX=199310 GN=icc PE=3 SV=1	0	17.076	10	2	21	2	275	30.9	5.95	57.51	2			catalytic activity;metal ion binding;nucleotide binding	Pf00149		c3778	icc	Purine metabolism	1	0	1.067	1.86916	1.85874	0.991787	0.829839	0.821501	23.52	37.84	16.85	50.5	52.1	197.5	43.99	46.56	14.63	1.38559e+06	908386	802186	759187	1782394	839130	1.87235e+06			884374	4.60477e+06	3.58878e+06
Q8FBX7	Adenine deaminase OS=Escherichia coli O6:H1 (strain CFT073 / ATCC 700928 / UPEC) OX=199310 GN=ade PE=3 SV=1	0	7.117	4	2	4	2	588	63.7	5.39	5.07	2	metabolic process		catalytic activity	Pf01979, Pf13147, Pf13382, Pf13594		c4589	yicP	Metabolic pathways; Purine metabolism	2	0	0.823	0.604961	0.510204	0.858053	0.946332	0.82299	48.61	44.8	45.9	105	127.6	67.4	34.8	31.82	43.15		547971	1.08182e+06	740880		687297	1.28199e+06	865305				701976
A0A0H2VD35	Putative glycoporin OS=Escherichia coli O6:H1 (strain CFT073 / ATCC 700928 / UPEC) OX=199310 GN=c4849 PE=4 SV=1	0.059	1.659	2	1	4	1	457	51.2	4.79	0	1				Pf11471		c4849	c4849		0	0	0.719	2.48756	1.75747	0.194015	0.565194	0.82329	19.47	15.66	20.78	62.6	84.1	153.2	19.05	15.93	9.34	5.00719e+07	29432628	30021602	34616248	30909090	5.96827e+07	41945208	41030376	42191448	5.1789e+07	115798246	80785740
A0A0H2V7W4	Uncharacterized protein OS=Escherichia coli O6:H1 (strain CFT073 / ATCC 700928 / UPEC) OX=199310 GN=ycbB PE=3 SV=1	0	90.311	27	11	34	11	615	67.9	8.73	87.1	11			catalytic activity	Pf01471, Pf03734		c1067	ycbB		0	0	1.083	0.569152	0.580383	0.945747	0.922403	0.82374	71.59	73.9	70.43	169.6	96.3	34.1	106.52	82.91	33.38	1.33425e+07	6.98879e+06	57586761	1.21755e+07	9.88112e+06	2.86554e+07	6.93694e+06	2.85171e+06	6.21741e+06	2.14428e+07	4.43478e+06	3.9552e+06
A0A0H2V9F1	Hydrolase_4 domain-containing protein OS=Escherichia coli O6:H1 (strain CFT073 / ATCC 700928 / UPEC) OX=199310 GN=c1801 PE=4 SV=1	0	98.53	56	11	125	11	310	34	5.08	303.03	11	metabolic process		catalytic activity	Pf00326, Pf01738, Pf02129, Pf12695, Pf12697		c1801	c1801		0	0	1.431	0.368596	0.517331	0.103836	0.599872	0.82386	46.44	39.66	53.33	144.9	105.7	49.4	3.67	17.85	10.79	4.77637e+07	4.30446e+07	4.58556e+07	4.70215e+07	3.90714e+07	3.29057e+07	3.85177e+07	2.32543e+07	2.67558e+07	3.41995e+07	2.01889e+07	1.60383e+07
[truncated: 1,476 more rows]
[truncated: 35 more columns]
