# Supplementary material for: CpxA Phosphatase Inhibitor Activates CpxRA and Is a Potential Treatment for Uropathogenic Escherichia coli in a Murine Model of Infection
Source: Microbiol Spectr. 2022 Mar 17;10(2):e02430-21. doi: 10.1128/spectrum.02430-21 (PMC9045377; doi:10.1128/spectrum.02430-21)
Supplement: SUPPLEMENTAL FILE 3 — Supplemental material. Download SPECTRUM02430-21_Supp_3_seq5.xlsx, XLSX file, 0.02 MB [file spectrum02430-21_supp_3_seq5.xlsx]

## Sheet: overlap-up-proteins-annTable
Locus Tag		Gene Symbol	Description	WT-C26/WT		WT-C26/CpxA
				Abundance Ratio	Adjusted p-value	Abundance Ratio	Adjusted p-value
In Both CFT073 compound 26 v CFT073 DMSO and CFT073 compound 26 v CFT073 𝛥cpxA::cat
	c0071	polB	DNA polymerase	100	2.83896e-16	100	2.66707e-16
	c0087	leuD	3-isopropylmalate dehydratase small subunit	10.4167	0.0018898	9.90099	0.00540569
	c0089	leuC	3-isopropylmalate dehydratase large subunit	17.8571	3.91321e-05	16.9492	0.00021123
	c0147	acnB	(2R,3S)-2-methylisocitrate dehydratase	9.70874	0.00285279	8.77193	0.0103788
	c0217	fabZ	3-hydroxyacyl-[acyl-carrier-protein] dehydratase FabZ	6.75676	0.00321742	6.17284	0.00657587
	c0221	dnaE	DNA polymerase III subunit alpha	100	2.83896e-16	100	2.66707e-16
	c0290		Uncharacterized protein	100	2.83896e-16	100	2.66707e-16
	c0422	ykgE	Uncharacterized protein	6.32911	0.00486967	8.62069	0.000717788
	c0596	ybaC	Acetyl esterase	100	2.83896e-16	100	2.66707e-16
	c0661	cusA	Cation efflux system protein CusA	100	2.83896e-16	100	2.66707e-16
	c1151	putA	Bifunctional protein PutA	7.57576	0.0119345	7.93651	0.0173849
	c1768	sapD	Peptide transport system ATP-binding protein SapD	100	2.83896e-16	100	2.66707e-16
	c1808	ogt	Methylated-DNA--protein-cysteine methyltransferase	7.69231	0.00518521	100	2.66707e-16
	c1823	ydbK	Probable pyruvate-flavodoxin oxidoreductase	10.7527	0.00135154	9.17431	0.00406834
	c1848	ydcJ	DUF1338 domain-containing protein	18.5185	0.000145809	8.06452	0.0220726
	c1990		Serine protease	14.2857	2.57292e-05	11.9048	0.00027999
	c2004	fumA	Fumarate hydratase class I, aerobic	11.9048	0.000835325	16.6667	0.00021761
	c2067	ydhV	AFOR_N domain-containing protein	100	2.83896e-16	100	2.66707e-16
	c2131	katE	Catalase	100	2.83896e-16	100	2.66707e-16
	c2809	menF	Isochorismate synthase MenF	11.3636	0.000479244	6.17284	0.0144589
	c3098	nadB	L-aspartate oxidase	100	2.83896e-16	100	2.66707e-16
	c3132	yjpD	Inner membrane protein YpjD	100	2.83896e-16	100	2.66707e-16
	c3374	fucU	L-fucose mutarotase	6.80272	0.00201202	6.09756	0.00591315
	c3441	yqeF	Probable acetyl-CoA acetyltransferase	100	2.83896e-16	100	2.66707e-16
	c3548	mutY	Adenine DNA glycosylase	8.19672	0.00110244	7.63359	0.00357873
	c3557		ShiA homolog	100	2.83896e-16	100	2.66707e-16
	c3687	kpsE	Capsule polysaccharide export inner-membrane protein KpsE	100	2.83896e-16	100	2.66707e-16
	c3705	glcB	Malate synthase G	5.95238	0.0418098	8	0.0166775
	c3709	glcD	Glycolate oxidase subunit GlcD	6.21118	0.00353552	7.69231	0.00097235
	c3737	yghZ	Aldo_ket_red domain-containing protein	8.26446	0.00181776	5.64972	0.0261307
	c3776	parE	DNA topoisomerase 4 subunit B	100	2.83896e-16	100	2.66707e-16
	c3973	gltB	Glutamate synthase [NADPH] large chain	7.8125	0.0101489	9.52381	0.00661492
	c4149	yhfV	Phosphotriesterase homology protein	100	2.83896e-16	100	2.66707e-16
	c4170	yrfG	Uncharacterized protein	100	2.83896e-16	100	2.66707e-16
	c4358	dppB	Dipeptide transport system permease protein DppB	100	2.83896e-16	100	2.66707e-16
	c4691	ilvM	Acetolactate synthase isozyme 2 small subunit	100	2.83896e-16	100	2.66707e-16
	c4816	hemN	Coproporphyrinogen-III oxidase	4.329	0.0469935	6.53595	0.00427066
	c4920		Starvation sensing protein rspA	100	2.83896e-16	100	2.66707e-16
	c4962	hydG	Transcriptional Regulatory protein zraR	9.90099	0.00130365	8.84956	0.000773893
	c5256	hfq	RNA-binding protein Hfq	100	2.83896e-16	100	2.66707e-16
	c5623	fdnG	Formate dehydrogenase, nitrate-inducible, major subunit	100	2.83896e-16	100	2.66707e-16
	c0946		Hypoth_Ymh domain-containing protein	6.49351	0.00551803	5.40541	0.0266398
Unique to CFT073 compound 26 v CFT073 DMSO
	c0037	dapB	4-hydroxy-tetrahydrodipicolinate reductase	5.98802	0.0314177	4.60829	0.087623
	c0424	ykgG	LUD_dom domain-containing protein	5.05051	0.0418098	3.7594	0.170883
	c0735	rihA	Pyrimidine-specific ribonucleoside hydrolase RihA	5.84795	0.0125589	4.90196	0.0528776
	c1745	acnA	Aconitate hydratase	5.78035	0.0471769	3.98406	0.227856
	c2225		Uncharacterized protein	5.71429	0.0463695	4.85437	0.0916705
	c4463	dfp	Coenzyme A biosynthesis bifunctional protein CoaBC	9.25926	0.00518521	4.40529	0.124248
	c0421	ykgD	Hypothetical transcriptional regulator ykgD	100	2.83896e-16	2.849	0.627404
	c0685	cstA	Carbon starvation protein A	5.40541	0.048314	2.13675	0.639479
	c0986	ybjN	Uncharacterized protein YbjN	100	2.83896e-16	4.80769	0.099923
	c0994	artM	Arginine ABC transporter permease protein ArtM	100	2.83896e-16	2.11416	0.837397
	c1371	holB	DNA polymerase III subunit delta'	100	2.83896e-16	2.97619	0.614131
	c1607	ycgZ	Uncharacterized protein	25.641	1.22185e-05	5.58659	0.0990859
	c1609	ymgB	Regulatory protein AriR	100	2.83896e-16	2.57732	0.721146
	c1699	hnr	Regulator of RpoS	100	2.83896e-16	1.52672	0.967219
	c1793	ycjX	Uncharacterized protein	100	2.83896e-16	2.06612	0.884637
	c1899	narY	Respiratory nitrate reductase 2 beta chain	100	2.83896e-16	2.84091	0.621128
	c1909	yddM	Uncharacterized HTH-type transcriptional regulator YddM	100	2.83896e-16	1.28041	0.989463
	c2026	tppB	Dipeptide and tripeptide permease A	100	2.83896e-16	1.21359	0.989463
	c2752	yojI	Hypothetical ABC transporter ATP-binding protein yojI	100	2.83896e-16	1.27551	0.993981
	c2930		Uncharacterized protein	100	2.83896e-16	1.2285	0.989463
	c3461	ygfP	Guanine deaminase	13.3333	0.000206684	1.53846	0.922403
	c3474	xerD	Tyrosine recombinase XerD	100	2.83896e-16	1.64745	0.922403
	c3577		Uncharacterized protein	100	2.83896e-16	7.0922	0.084623
	c4786		Sec-independent protein translocase protein TatB	100	2.83896e-16	4.83092	0.0861144
	c4906	ptsA	Fructose-like phosphotransferase enzyme IIA component	100	2.83896e-16	2.34742	0.713222
	c5064	acs	Acetyl-coenzyme A synthetase	5.98802	0.0414676	3.58423	0.304557
	c5133	yjdI	Fer4_19 domain-containing protein	100	2.83896e-16	1.44718	0.949995
Unique to CFT073 compound 26 v CFT073 𝛥cpxA::cat
	c0371	fadE	Acyl-coenzyme A dehydrogenase	5.20833	0.110997	100	2.66707e-16
	c0800	sdhD	Succinate dehydrogenase hydrophobic membrane anchor subunit	1.80505	0.939502	100	2.66707e-16
	c1017	cspD	Cold shock-like protein CspD	4.04858	0.147071	5.88235	0.0338984
	c1155	efeU	Ferrous iron permease EfeU	0.434028	0.676389	100	2.66707e-16
	c1200		Putative acyl carrier protein	4.90196	0.228247	100	2.66707e-16
	c1686	narH	Respiratory nitrate reductase 1 beta chain	4.62963	0.0519545	5.2356	0.0181197
	c2031	ydhA	MliC domain-containing protein	1.41044	0.971761	100	2.66707e-16
	c2468		Putative polyketide synthase	0.947867	0.996445	100	2.66707e-16
	c2817	nuoN	NADH-quinone oxidoreductase subunit N	2.82486	0.557014	100	2.66707e-16
	c2819	nuoL	NADH dehydrogenase I chain L	1.47929	0.967215	100	2.66707e-16
	c2933	yfeA	Uncharacterized protein	5.37634	0.051989	100	2.66707e-16
	c3177	cspI	Cold shock-like protein CspI	0.232126	0.228247	100	2.66707e-16
	c3307		Putative conserved protein	1.31406	0.967215	7.69231	0.0034464
	c3493	ygfA	5-formyltetrahydrofolate cyclo-ligase	2.7248	0.742042	100	2.66707e-16
	c3652		Uncharacterized protein	1.88324	0.925995	100	2.66707e-16
	c3806	cca	Multifunctional CCA protein	5.02513	0.239225	100	2.66707e-16
	c3851	exuT	Hexuronate transporter	1.71527	0.947339	100	2.66707e-16
	c3895	agaB	PTS system, N-acetylgalactosamine-specific IIB component 1	1.21359	0.999307	100	2.66707e-16
	c4157	dam	Site-specific DNA-methyltransferase (adenine-specific)	1.85529	0.729266	5.84795	0.00854993
	c4255	ftsX	Cell division protein FtsX	0.88574	0.994359	100	2.66707e-16
	c4355	dppF	Dipeptide transport ATP-binding protein dppF	4.38596	0.103922	5	0.0473849
	c4731	yigA	Uncharacterized protein	0.124316	0.00343823	100	2.66707e-16
	c4734	uvrD	DNA helicase	2.55754	0.567346	6.84932	0.00923841
	c4838		HTH cro/C1-type domain-containing protein	1.70068	0.910733	100	2.66707e-16
	c4843	fdoH	Formate dehydrogenase-O iron-sulfur subunit	1.93424	0.907695	100	2.66707e-16
	c5025		Putative regulator	0.981354	0.999723	100	2.66707e-16
	c5041		Histidine kinase	0.581395	0.893171	100	2.66707e-16
	c5363	lptG	Lipopolysaccharide export system permease protein LptG	2.05761	0.812856	100	2.66707e-16
