# Supplementary material for: CpxA Phosphatase Inhibitor Activates CpxRA and Is a Potential Treatment for Uropathogenic Escherichia coli in a Murine Model of Infection
Source: Microbiol Spectr. 2022 Mar 17;10(2):e02430-21. doi: 10.1128/spectrum.02430-21 (PMC9045377; doi:10.1128/spectrum.02430-21)
Supplement: SUPPLEMENTAL FILE 4 — Supplemental material. Download SPECTRUM02430-21_Supp_4_seq6.xlsx, XLSX file, 0.02 MB [file spectrum02430-21_supp_4_seq6.xlsx]

## Sheet: overlap-down-proteins-annTable
Locus Tag		Gene Symbol	Description	WT-C26/WT		WT-C26/CpxA
				Abundance Ratio	Adjusted p-value	Abundance Ratio	Adjusted p-value
In Both CFT073 compound 26 v CFT073 DMSO and CFT073 compound 26 v CFT073 𝛥cpxA::cat
	c0285		Uncharacterized protein	0.01	2.83896e-16	0.01	2.66707e-16
	c0325		Uncharacterized protein	0.01	2.83896e-16	0.01	2.66707e-16
	c0419	ykgI	DUF1471 domain-containing protein	0.01	2.83896e-16	0.01	2.66707e-16
	c0426		Autotransporter domain-containing protein	0.01	2.83896e-16	0.01	2.66707e-16
	c0511	brnQ	Branched-chain amino acid transport system carrier protein	0.01	2.83896e-16	0.01	2.66707e-16
	c0673	entF	Enterobactin synthetase component F	0.109661	0.00945794	0.136351	0.036907
	c0679	fepB	Ferrienterobactin-binding periplasmic protein	0.0982222	0.000237128	0.0971251	0.000791557
	c0682	entB	Isochorismatase	0.0672269	0.000479153	0.0810045	0.00404243
	c0684	ybdB	Proofreading thioesterase EntH	0.0578469	7.0843e-05	0.0493389	2.88477e-05
	c0823		Putative conserved protein	0.126438	0.00130365	0.16518	0.0431451
	c0829	ybgS	Uncharacterized protein	0.151561	0.0403779	0.0608458	0.000747355
	c0888		DksA C4-type domain-containing protein	0.01	2.83896e-16	0.01	2.66707e-16
	c0952		Major capsid protein	0.01	2.83896e-16	0.01	2.66707e-16
	c0954		Putative capsid completion protein	0.104723	0.00191034	0.11812	0.00533575
	c1224		Transposase insF for insertion sequence	0.01	2.83896e-16	0.01	2.66707e-16
	c1328	dinI	DNA damage-inducible protein I	0.181984	0.0329623	0.164663	0.0216648
	c0138		Uncharacterized protein	0.01	2.83896e-16	0.01	2.66707e-16
	c1599	sitB	SitB protein	0.101174	0.0064202	0.0831048	0.00322023
	c1600	sitA	SitA protein	0.0413582	1.17445e-05	0.0457477	0.000107367
	c1625	ycgJ	Uncharacterized protein	0.01	2.83896e-16	0.01	2.66707e-16
	c1677	chaB	Putative cation transport regulator ChaB	0.0712962	6.70393e-05	0.100392	0.000865515
	c1877	yncE	Uncharacterized protein	0.0997606	0.00550495	0.11236	0.0216843
	c1910		Uncharacterized protein	0.01	2.83896e-16	0.01	2.66707e-16
	c2007	uidC	Membrane-associated protein uidC	0.01	2.83896e-16	0.01	2.66707e-16
	c2038	sodC	Superoxide dismutase [Cu-Zn]	0.0905387	0.00294973	0.0716076	0.00163963
	c2297	cheY	Chemotaxis protein CheY	0.01	2.83896e-16	0.01	2.66707e-16
	c2332	yecS	L-cystine transport system permease protein TcyL	0.01	2.83896e-16	0.01	2.66707e-16
	c2632	yohL	Transcriptional repressor RcnR	0.0754375	0.000724282	0.076266	0.00115527
	c2662		Uncharacterized protein	0.01	2.83896e-16	0.01	2.66707e-16
	c2759	yojN	Phosphotransferase RcsD	0.01	2.83896e-16	0.01	2.66707e-16
	c2900	dsdX	D-serine transporter DsdX	0.01	2.83896e-16	0.01	2.66707e-16
	c3255	mltB	Membrane-bound lytic murein transglycosylase B	0.01	2.83896e-16	0.01	2.66707e-16
	c3428	ygdR	Uncharacterized lipoprotein YgdR	0.01	2.83896e-16	0.01	2.66707e-16
	c3619	satE	Serine protease sat autotransporter	0.01	2.83896e-16	0.01	2.66707e-16
	c3626	iucB	IucB protein	0.116185	0.00260011	0.13328	0.010094
	c3950	yrbB	STAS domain-containing protein	0.01	2.83896e-16	0.01	2.66707e-16
	c4129	yheU	UPF0270 protein YheU	0.01	2.83896e-16	0.01	2.66707e-16
	c4306	yhiF	HTH-type transcriptional regulator DctR	0.01	2.83896e-16	0.01	2.66707e-16
	c4307	chuS	Putative heme/hemoglobin transport protein	0.0650237	0.000379447	0.0698666	0.00168515
	c4315	chuX	Uncharacterized protein	0.141103	0.037126	0.101163	0.0128212
	c4316	chuY	NAD(P)-bd_dom domain-containing protein	0.127992	0.00575233	0.110865	0.00937972
	c4334	yhjE	Hypothetical metabolite transport protein yhjE	0.01	2.83896e-16	0.01	2.66707e-16
	c4350	yhjU	Uncharacterized protein	0.01	2.83896e-16	0.01	2.66707e-16
	c4609	yidR	Uncharacterized protein	0.01	2.83896e-16	0.01	2.66707e-16
	c4627	rpmH	50S ribosomal protein L34	0.01	2.83896e-16	0.01	2.66707e-16
	c5277	yjfO	Hypothetical lipoprotein yjfO	0.01	2.83896e-16	0.01	2.66707e-16
	c5305	ytfB	Uncharacterized protein	0.01	2.83896e-16	0.01	2.66707e-16
	c5438	mdoB	Phosphoglycerol transferase I	0.01	2.83896e-16	0.01	2.66707e-16
	c5477		HTH cro/C1-type domain-containing protein	0.01	2.83896e-16	0.01	2.66707e-16
	c1816	zntB	Zinc transport protein ZntB	0.01	2.83896e-16	0.01	2.66707e-16
	c3318	cysN	Sulfate adenylyltransferase subunit 1	0.0658458	2.6114e-05	0.0867002	0.000668592
	c4364	yhjW	Membrane-protein yhjW	0.01	2.83896e-16	0.01	2.66707e-16
	c5174		Putative iron-regulated outer membrane virulence protein	0.0748503	0.000988652	0.120438	0.0300965
Unique to CFT073 compound 26 v CFT073 DMSO
	c0681	entE	Enterobactin synthetase component E	0.155448	0.0070697	0.192271	0.0628091
	c1220		Phospho-2-dehydro-3-deoxyheptonate aldolase	0.191571	0.0471769	0.209644	0.0850574
	c2279	ntpA	dATP pyrophosphohydrolase	0.152532	0.0125589	0.18305	0.0641879
	c3260	gutM	Glucitol operon activator protein	0.194326	0.043645	0.218627	0.0824202
	c3624	iucD	IucD protein	0.0924727	0.00354633	0.143143	0.0642388
	c3774		Ferric enterobactin transport ATP-binding protein fepC	0.176025	0.0221302	0.943396	0.999983
	c0726	mrdA	Peptidoglycan D,D-transpeptidase MrdA	0.01	2.83896e-16	0
	c0886	ybiJ	Uncharacterized protein YbiJ	0.137419	0.00501694	0.476417	0.80365
	c1156	ycdO	Iron uptake system component EfeO	0.112587	0.0108981	0.298775	0.484973
	c3450	ygeY	Uncharacterized protein YgeY	0.01	2.83896e-16	0
	c4731	yigA	Uncharacterized protein	0.124316	0.00343823	100	2.66707e-16
	c4852	rhaA	L-rhamnose isomerase	0.01	2.83896e-16	0
Unique to CFT073 compound 26 v CFT073 𝛥cpxA::cat
	c0449	yahO	DUF1471 domain-containing protein	0.160823	0.0627411	0.13224	0.0470766
	c1252	iroD	Iron(III) salmochelin esterase	0.236911	0.104688	0.135685	0.00613043
	c1318	msyB	Acidic protein msyB	0.44484	0.598391	0.127291	0.00493752
	c1911	adhP	Alcohol dehydrogenase, propanol-preferring	0.628536	0.953089	0.134174	0.0498554
	c2238	htpX	Protease HtpX	0.361795	0.422412	0.170999	0.0232204
	c2245	yebV	Uncharacterized protein YebV	0.407	0.567319	0.104406	0.00163963
	c2705		Uncharacterized protein	0		0.01	2.66707e-16
	c3739	yghA	Hypothetical oxidoreductase yghA	0.613874	0.923825	0.119133	0.0030159
	c4136	fic	Cell filamentation protein fic	0.373972	0.427253	0.103702	0.00125278
	c4137	yhfG	Uncharacterized protein	0		0.01	2.66707e-16
